# Supplementary material for: Disentangling the effects of a century of eutrophication and climate warming on freshwater lake fish assemblages
Source: PLoS One. 2017 Aug 4;12(8):e0182667. doi: 10.1371/journal.pone.0182667 (PMC5544199; doi:10.1371/journal.pone.0182667)
Supplement: S1 Table — P-values and percent deviance explained for generalized additive models of the relative abundance of 25 fish species predicted by mean annual temperature (MAT) and mean summer epilimnetic total phosphorus concentrations (TP), depth, area, and alkalinity sampled in 1,577 Minnesota lakes. (XLSX) [file pone.0182667.s001.xlsx]

## Sheet: Sheet1
S1 Table. Taxa-specific model significance. P-values and percent deviance explained for
generalized additive models of the relative abundance of 25 fish species predicted by mean
annual temperature (MAT) and mean summer epilimnetic total phosphorus concentrations (TP),
depth, area, and alkalinity sampled in 1,577 Minnesota lakes.
		P-value
Scientific Name	Species Code (S1 Fig)	TP and MAT	Depth	Area	Alkalinity	Deviance Explained
Ictiobus cyprinellus	BIB	<0.001	<0.001	<0.001	0.007	0.276
Ameiurus melas	BLB	<0.001	<0.001	0.13	<0.001	0.576
Pomoxis nigromaculatus	BLC	<0.001	<0.001	<0.001	<0.001	0.449
Lepomis machrochirus	BLG	<0.001	<0.001	<0.001	<0.001	0.405
Amia calva	BOF	<0.001	0.001	0.076	<0.001	0.119
Ameiurus nebulosus	BRB	<0.001	<0.001	<0.001	<0.001	0.285
Cyprinus carpio	CAP	<0.001	<0.001	<0.001	<0.001	0.52
Ictalurus punctatus	CCF	<0.001	0.036	<0.001	0.199	0.184
Aplodinotus grunniens	FRD	<0.001	0.027	<0.001	0.011	0.161
Notemigonus crysoleucas	GOS	<0.001	0.027	0.033	<0.001	0.165
Lepomis cyanellus	GSF	<0.001	0.134	0.662	<0.001	0.04
Micropterus salmoides	LMB	<0.001	<0.001	<0.001	0.024	0.289
Esox masquinongy	MUE	0.047	0.785	0.004	0.464	0.012
Esox lucius	NOP	<0.001	0.029	<0.001	<0.001	0.273
Lepomis gibbosus	PMK	<0.001	0.209	<0.001	0.006	0.286
Ambloplites rupestris	RKB	<0.001	<0.001	<0.001	<0.001	0.456
Moxostoma macrolepidotum	SHR	<0.001	0.429	<0.001	0.071	0.063
Moxostoma anisurum	SLR	0.022	0.458	0.028	0.884	0.014
Micropterus dolomieu	SMB	<0.001	<0.001	<0.001	0.28	0.182
Sander virtreus	WAE	<0.001	0.01	<0.001	<0.001	0.436
Morone chrysops	WHB	<0.001	0.03	<0.001	0.64	0.089
Pomoxis annularis	WHC	<0.001	0.156	<0.001	0.275	0.143
Catostomus commersoni	WTS	<0.001	<0.001	<0.001	<0.001	0.249
Ameiurus natalis	YEB	<0.001	<0.001	<0.001	0.001	0.418
Perca flavescens	YEP	<0.001	<0.001	<0.001	<0.001	0.253
