# Supplementary material for: Disentangling the effects of a century of eutrophication and climate warming on freshwater lake fish assemblages
Source: PLoS One. 2017 Aug 4;12(8):e0182667. doi: 10.1371/journal.pone.0182667 (PMC5544199; doi:10.1371/journal.pone.0182667)
Supplement: S2 Table — Lake specific data used for ecological niche models developed from 1,577 Minnesota lakes. Metadata describing each data field are described in the first portion of the Table. (XLSX) [file pone.0182667.s002.xlsx]

## Sheet: S2 Table - Orig
S2 Table. Model variable values. Lake specific data used for ecological niche models developed from 1,577 Minnesota lakes.
Metadata:
LakeID	Minnesota Department of Natural Resources Unique Lake Identifier
Name	Lake name
Ecoregion	Simplified Level 1 Ecoregions
Latitude	Decimal degrees of lake center
Longitude	Decimal degrees of lake center
ContemporaryTP	Observed values of micrograms/l of Total Phosphorus in the contemporary period
HistoricTP	Modeled values of micrograms/l of Total Phosphorus in the pre-disturbance period
ContemporaryMAT	Mean Annual Air Temperatue in the contemporary period
HistoricMAT	Mean Annual Air Temperatue in the predisturbance period
Area	Lake surface area (km^2)
Depth	Lake maximum depth (m)
Alkalinity	Total alkalinity (mg/l)
Species CPE	Catch per effort (number of fish per gill net) listed by species codes in individual columns
Species Code:	Scientific Name
BIB	Ictiobus cyprinellus
BLB	Ameiurus melas
BLC	Pomoxis nigromaculatus
BLG	Lepomis machrochirus
BOF	Amia calva
BRB	Ameiurus nebulosus
CAP	Cyprinus carpio
CCF	Ictalurus punctatus
FRD	Aplodinotus grunniens
GOS	Notemigonus crysoleucas
GSF	Lepomis cyanellus
LMB	Micropterus salmoides
MUE	Esox masquinongy
NOP	Esox lucius
PMK	Lepomis gibbosus
RKB	Ambloplites rupestris
SHR	Moxostoma macrolepidotum
SLR	Moxostoma anisurum
SMB	Micropterus dolomieu
WAE	Sander virtreus
WHB	Morone chrysops
WHC	Pomoxis annularis
WTS	Catostomus commersoni
YEB	Ameiurus natalis
YEP	Perca flavescens
Data Table:
LakeID	Name	Ecoregion	Latitude	Longitude	ContemporaryTP	HistoricTP	ContemporaryMAT	HistoricMAT	Area	Depth	Alkalinity	BIB	BLB	BLC	BLG	BOF	BRB	CAP	CCF	FRD	GOS	GSF	LMB	MUE	NOP	PMK	RKB	SHR	SLR	SMB	WAE	WHB	WHC	WTS	YEB	YEP
1006400	BEAR	Forest	46.2408	-93.366	12	10.11	4.74501	4.03975	53	18.2	38.25	0	0	4.29	1.29	0	0	0	0	0	0.41	0	0.08	0	1.54	0.25	0	0	0	0	0	0	0	0.37	0	4.54
1006500	CEDAR	Forest	46.2204	-93.4039	37	24.48	4.82756	4.11893	93.9	5.4	50	0	42	4.33	5.33	0.33	0	0.33	0	0	0	0	1.33	0	5	1	0	0	0	0	1.33	0	0	0	0	2.66
1008300	TOWNLINE	Forest	46.6464	-93.4365	29		4.77471	3.84401	24.6	12.1	12.75	0	0	8.5	10.37	0	0	0	0	0	0	0	0.5	0	6.25	1.04	0	0	0	0	0	0	0	0	0	2.58
1008700	SUGAR	Forest	46.4156	-93.4739	13.9	11.89	4.88079	4.05844	161.1	13.7	45.66	0	0.05	6.05	7.27	0	0.66	0	0	0	0	0	1.94	0	9.05	4.16	2.27	0	0	0.05	2.16	0	0	0	13.27	4.77
1008900	LONG	Forest	46.487	-93.4897	31	27.87	4.84168	3.99429	168	35.3	84	0	0	0.51	0.5	0	0.08	0	0	0	0	0	0.16	0	4.6	0.76	0.67	0	0	0	0.95	0	0	0.36	2.25	0.11
1009100	RABBIT	Forest	46.4623	-93.5368	39	30.81	4.84489	3.99792	86.6	15.5	56.5	0	0	1.58	5.62	0.04	0	0	0	0	0	0	0.08	0	2.25	0	0.08	0	0	0	0.45	0	0	0.41	0.29	4.95
1009300	CLEAR	Forest	46.4288	-93.5028	16.45	13.43	4.88171	4.04211	227.5	7.3	54.66	0	0.03	1.07	19.07	0	0.44	0	0	0	0	0	3.14	0	12.25	5.07	3.48	0	0	0	1.7	0	0	0.25	16.77	8.22
1009600	DAM	Forest	46.5104	-93.4644	24.1	21.47	4.85318	3.98819	259.9	14.6	67.1	0	0	2.38	3.41	0.11	0.5	0	0	0	0	0	0.94	0	4.16	0.08	1.13	0	0	0	3.22	0	0	1.27	3.55	6.05
1009900	GUN	Forest	46.6452	-93.5249	20.5	15.91	4.8209	3.91683	295.5	13.4	102.12	0	0	7.55	2.36	0.16	1.63	0	0	0	0	0	0.36	0	3.3	0.02	0.44	0	0	0	1.52	0	0	0.38	1.77	6.52
1010000	JENKINS	Forest	46.6501	-93.4806	10	9.03	4.79107	3.8671	44.9	11.5	31.5	0	0.16	1.83	5	0.08	2.08	0	0	0	0	0	0.58	0	6	0.41	0	0	0	0	0.41	0	0	0	10.08	0.41
1010100	LONG	Forest	46.6476	-93.4552	29		4.77471	3.84401	13.7	12.8	4.25	0	106.5	0	0	0	0	0	0	0	0	0	0	0	0	0	0	0	0	0	0	0	0	0	0	0
1010200	WILKINS	Forest	46.6399	-93.4988	13.63	12.22	4.79107	3.8671	150.6	11.8	67	0	0.02	3.02	4.2	0.18	0.49	0	0	0	0	0	2.62	0	6.02	1.25	2.53	0	0	0	3.22	0	0	0.05	3.24	0.5
1010500	FLEMING	Forest	46.6302	-93.499	54.62	45.76	4.79107	3.8671	119.8	4.5	57.66	0	4.12	64.2	2.54	0.41	0.5	0	0	0	3.04	0	0.41	0	4.45	0.54	0	0	0	0	0.04	0	0	0.25	0.58	52.54
1011700	NORD	Forest	46.4922	-93.6521	21.4	16.9	4.87178	4.0226	166.5	8.8	19.25	0	0.22	3.01	10.25	0.07	0.72	0	0	0	0	0	3.31	0	12.29	0.74	0	0	0	0	1.92	0	0	0	10.14	0
1012300	ELM ISLAND	Forest	46.4584	-93.6219	75	57.94	4.89215	4.03637	211.3	7.6	90	0	0.92	18.29	0.37	0.81	0.74	0	0	0	0	0	0.07	0	9.03	0.07	0.29	0.22	0	0	1.07	0	0	0.44	1.29	9.66
1012500	LONE	Forest	46.4421	-93.6492	10.63	7.56	4.92701	4.07907	181.3	18.2	36.75	0	0.03	0.58	0.52	0.21	0.22	0	0	0	0	0.03	1.22	0	14.26	0.56	2.06	0	0	0	1.79	0	0	0.8	11.58	5.61
1013200	HANSEN	Forest	46.5155	-93.6309	41	30.58	4.8269	3.98064	54.6	12.8	36	0	0.33	9.25	6.58	0.83	0.08	0	0	0	0	0	1.58	0	6.75	0.25	0	0	0	0	0	0	0	0	0.58	0.33
1013600	WAUKENABO	Forest	46.7349	-93.6212	29	26.29	4.92421	3.96842	260.7	11.5	94	0	0.75	8.79	1.49	0.4	1.62	0	0	0	0	0	0.34	0	5.9	0.28	0.06	0	0	0	2.61	0	0	0.65	0.62	2.84
1013700	ROUND	Forest	46.7264	-93.6528	29	26.64	4.89383	3.94817	256.2	17.9	83.33	0	0.04	0.27	1.15	0.17	0.68	0	0	0	0	0	0.92	0	5.84	0.46	5.68	0	0	0	13.36	0	0	0.76	2.11	31.52
1014200	HILL	Forest	47.0023	-93.5902	22.33	18.62	4.63133	3.66115	367.2	14.6	145	0	0.07	1.61	3.13	0.16	0.11	0	0	0	0	0	0.47	0	3.27	0.37	0.57	0.53	0	0	6.73	0	0	1.78	0.33	21.91
1014600	RIPPLE	Forest	46.4636	-93.6699	25.9	19.95	4.85142	4.00664	225.1	11.8	90	0	0.22	14.03	1.92	0.7	0.48	0	0	0	0	0	0.03	0	4.88	0.62	0.25	1.81	0	0	2.62	0	0	1.22	2.59	9.4
1014700	ESQUAGAMAH	Forest	46.7382	-93.6935	33.36	31.84	4.90094	3.94874	345.3	9.4	75	0	0.22	11.02	1.5	0.05	0.25	0	0	0	0.03	0	0.55	0	2.34	0.75	0.42	0	0	0	5.93	0	0	1.82	0.02	10.68
1015700	PINE	Forest	46.3554	-93.7731	15.75	13.64	5.0234	4.19712	248.5	23.7	89	0	0	0.57	4.11	0	0.22	0	0	0	0	0.32	2.05	0	4.01	0.78	4.89	0	0	0.02	3.76	0	0	0.03	0.82	1.75
1015900	FARM ISLAND	Forest	46.4229	-93.7735	19.4	15.47	4.92751	4.08072	831.5	17	80	0	0.06	1.2	3.39	0.18	0.4	0	0	0	0	0	1.22	0	10.78	1.01	4.38	0	0	0	8.25	0	0	0.51	2.36	1.97
1016900	BACHELOR	Forest	46.4736	-93.7268	24		4.84226	3.98687	21.4	14.3	130	0	0	7.66	8.33	1	0	0	0	0	0	0	1.33	0	7	2.66	0.66	0	0	0	0	0	0	0	1.33	0
1017000	HANGING KETTLE	Forest	46.4723	-93.7036	27.11	20.95	4.85142	4.00664	122.2	10.6	90.25	0	0.04	7	1.08	0.37	0.29	0	0	0	0	0	0.12	0	8.75	0.29	0.45	2.2	0	0	1.62	0	0	1.41	0.87	24.5
1017100	DIAMOND	Forest	46.4659	-93.6931	28		4.85142	4.00664	29.5	7.9	76	0	0	3.66	0.83	0.16	0.33	0	0	0	0	0	0	0	6.33	0	0	0.83	0	0	1.16	0	0	1.66	0.16	36.83
1017400	THORNTON	Forest	46.4543	-93.8008	37	31.56	4.94619	4.09299	87.2	6.4	15.75	0	1.41	4.66	15.91	0	1	0	0	0	0	0	2.75	0	10.83	1	0	0	0	0	0	0	0	0.16	10.58	0.08
1017600	PINE	Forest	46.4429	-93.747	18.77	15.03	4.89562	4.05611	89	13.4	79.16	0	0.05	0.66	1.22	0	0.05	0	0	0	0	0	0.55	0	13.16	0.16	1.55	0	0	0	0.72	0	0	0	1.88	0.5
1017800	SPIRIT	Forest	46.4425	-93.7037	61	48.72	4.90107	4.05638	214.5	14.9	78.5	0	0.13	3.21	4.85	0.25	0.77	0	0	0	0	0	1.1	0	14.66	2.85	3.34	0	0	0	2.24	0	0	0.35	2.46	2.7
1018200	Pickerel	Forest	46.5201	-93.749	102	75.15	4.82681	3.96879	35.2	10.3	24.37	0	0.11	17.44	3.22	2.66	0.11	0	0	0	0	0	0.16	0	5.05	0.11	0	0	0	0	0.5	0	0	0.05	3.5	6.16
1019500	BUSS	Forest	46.8514	-93.7126	40	39.08	4.64368	3.69003	44.9	12.8	6.25	0	0	11.13	0.72	0.33	0	0	0	0	0.16	0	0.22	0	2.94	0.25	0	0	0	0	0	0	0	0.25	0.16	0.58
1020400	ROUND	Forest	46.3338	-93.8038	15.2	13.55	5.02361	4.18754	310.5	38	110.66	0	0.25	1.05	0.63	0.11	0.25	0.05	0	0	0	0.02	1.25	0	3.94	0.25	6.8	0	0	4.08	9.72	0	0	0.33	0.52	0.61
1020900	CEDAR	Forest	46.4995	-93.8001	5	3.89	4.85412	3.98872	716.1	32	101	0	0.03	5.2	5.66	0.11	0.18	0	0	0	0	0	0.91	0.05	5.38	0.98	1.18	0	0	0	3.15	0	0	0.06	0.56	2.15
1021200	MOULTON	Forest	46.7281	-93.7737	37	36.22	4.78217	3.8241	104.4	7.3	14.5	0	0	5.33	0.83	0	0	0	0	0	0.25	0	0.58	0	0.33	0	0	0	0	0	3.08	0	0	0	1.33	1.75
2000300	OTTER	Transition	45.1239	-93.0401	25.84	15.55	7.54922	6.76399	134.4	6.4	83	0	23.16	0.72	3.66	0.5	0	0	0	0	1.55	0	0.16	0	22.05	0.11	0	0	0	0	0	0	0	0	0	0
2000400	PELTIER	Transition	45.1865	-93.0626	172.46	74.7	7.44372	6.64074	188.2	5.4	187	0.16	75.83	44.69	1.16	1.16	0.66	0.94	0.16	0	3.66	0	0.16	0	11.02	0	0	0	0	0	2.38	0	0	1.88	0.05	9.16
2002200	ISLAND	Transition	45.3675	-93.096	33.36	22.02	7.06394	6.19814	27	6.7	115	0	17.75	1.5	0	0	0	0.25	0	0	0	0	0.25	0	9.5	0	0	0	0	0	0.75	0	0.5	1	0	0.25
2002600	LINWOOD	Transition	45.3518	-93.11	43.14	28.17	7.06394	6.19814	226.3	12.8	102	0	16.18	17.93	6.16	0.09	0.02	0.08	0	0	0.05	0	0.22	0	7.97	0.15	0	0	0	0	0.98	0	1	0.08	1.31	7.93
2003400	MARTIN	Transition	45.3846	-93.0843	86.78	47.7	6.93738	6.09378	94.7	6	111	0	23.5	6.83	0.29	0.04	0	1.91	0	0	0	0	0	0	1.7	0	0	0	0	0	2.37	0	2.25	2.37	0.04	4.25
2003500	FAWN	Transition	45.4072	-93.0542	22.53		7.06125	6.15328	28.5	7	58.33	0	0	0.5	6.5	0	0	0	0	0	0	0	0	0	18.5	1.75	0	0	0	0	0	0	0	0.5	26.5	0.5
2004200	COON	Transition	45.3072	-93.1651	30.68	20.91	7.1104	6.30425	509.7	8.2	76.32	0	14.46	3.92	8.25	0.02	1.71	0.16	0	0	0.11	0	0.34	0	11.93	3.01	0	0	0	0.04	0.4	0	0.71	0.57	4.86	6.27
2004500	GOLDEN	Transition	45.1384	-93.1535	80.3	38.47	7.46165	6.69869	23.1	7.6	98.5	0	65.83	11	6.16	0.08	0	0	1.66	0	1.25	0	0.08	0	4.83	0	0	0	0	0	0.08	0	0	0	0	0
2005300	HAM	Transition	45.2573	-93.2219	26.76	14.14	7.12331	6.40247	70.4	6.7	109	0	4.39	5.22	20.04	0	0.33	0	0	0	0.12	0	0.16	0	8.5	2.72	0	0	0	0	0	0	0	0.27	7.33	2.79
2006500	FISH	Transition	45.4035	-93.1666	37	22.95	6.80285	6.0219	134.4	3	37.5	0	2.5	0	0	0	0	0	0	0	0	7.5	0	0	0	0	0	0	0	0	0	0	0	0	0	0
2007501	MOORE, EAST	Transition	45.0757	-93.2437	46.6		7.80346	6.95479	11.3	6.7	59	0	15.37	1.12	3.12	0	0	0.62	0.5	0	0	0.25	0.12	0	10.5	1.25	0	0	0	0	0.25	0	0	0.12	1.25	7.75
2008400	CROOKED	Transition	45.2111	-93.343	28.03	9.57	7.12514	6.45556	47.5	7.9	94.2	0	0.5	8.41	46.91	0	0.08	1	1.33	0	0	0	0.25	0	5.41	0.58	0	0	0	0	0.83	0	0	0.91	1.16	8.66
2009100	GEORGE	Transition	45.3562	-93.3366	18.61	11.79	6.94042	6.28857	200.4	9.7	71.5	0	1.6	1.7	5.72	0.33	0.13	0.04	0	0	0	0	0.47	0	17.33	2.23	0	0	0	0	0.04	0	0	0	8.4	0.58
2010600	NORRIS	Transition	45.3786	-93.3925	15		6.87386	6.18549	22.3	6.4	60	0	0.5	1.5	2	0	2	0	0	0	0.5	0	0.5	0	10.5	0	0	0	0	0	0	0	0	0	2	0
2012200	BURNS	Transition	45.3785	-93.4676	46	23.59	6.75406	6.06857	36.8	5.4	142	0	152	0	0	0	0	2	0	0	0	0	0	0	0	0	0	0	0	0	0	0	0	3	0	64
2013300	EAST TWIN	Transition	45.3346	-93.5029	20.15	11.25	6.82929	6.13199	63.9	20.7	101	0	15.68	1.62	9.75	0.68	0	0	0	0	0.37	0	0.37	0	6.68	2.25	0	0	0	0	0.06	0	0	0.06	5	0.18
3000700	BLUEBERRY	Transition	46.8372	-95.2172	26	16.8	4.57399	3.62642	27.9	14.3	200	0	1.16	0.72	0.66	0.33	0.38	0	0	0	0	0	0	0	5.72	0.05	0	0	0	0	0.27	0	0	0.72	3	8.05
3001000	STRAIGHT	Forest	46.943	-95.2675	23.21	10.83	4.49817	3.56311	171.2	19.2	176	0	0.27	1.5	23.23	0	0.55	0	0	0	0	0	0.62	0	9.82	2.37	2.12	0.05	0	0	9.37	0	0	4.05	7.87	44.47
3001700	TWO INLETS	Forest	47.0284	-95.1986	25.66	21.88	4.4076	3.4946	234	18.2	160	0	0	1.31	1.22	0	0.37	0	0	0	0	0	0.03	0	9.11	2.08	0.93	1.86	0	0	5.55	0	0	4.25	0.67	20.99
3002900	HUNGRYMAN	Forest	47.0645	-95.181	34	25.77	4.32947	3.44507	36.8	6.4	96	0	10.5	1	0.33	0	12.16	0	0	0	0	0	0.5	0	11.16	0.16	0	0	0	0	1.16	0	0	0.16	0	3.33
3008500	BAD MEDICINE L.	Forest	47.1237	-95.4041	9.55	9.24	4.21485	3.32989	323.4	25.6	123.66	0	0	0	0	0	0	0	0	0	0	0	0	0	4.4	0	0.77	0	0	0.22	10.79	0	0	5.36	0	3.79
3008800	BASS	Forest	47.1158	-95.3685	10	9.78	4.16378	3.28499	72	8.5	150	0	2.72	1.87	7.7	0	2.14	0	0	0	0	0	1.18	0	8.52	4.33	0.52	0	0	0	3.83	0	0	0	0	25.33
3010100	WOLF	Forest	46.822	-95.3714	20.4	15.43	4.40433	3.43038	585	4.8	137	0	30.65	1.7	0.96	0	11.22	0	0	0	0.85	0	0	0	12.9	3.48	0	0	0	0	3.04	0	0	1.78	0.55	23.71
3010200	SHELL	Forest	46.945	-95.4484	22.66	15	4.37943	3.40526	1271.2	4.8	148	0	19	1.1	4.62	0	11.11	0.22	0	0	0	0	0.31	0	6.65	5.89	0	0	0	0	3.21	0	0	1.9	3.86	9.67
3010700	TOAD, BIG	Forest	46.8655	-95.4917	26.23	20.14	4.51522	3.51611	674.4	8.8	154.33	0	0.28	1.1	3.32	0.47	2.81	0	0	0	0	0	2.05	0	10.5	3.47	7.17	0	0	0	12.23	0	0	1.56	22.82	1.92
3010800	SIEVERSON	Forest	46.8811	-95.5274	20		4.54028	3.52111	31.1	10.6	156.25	0	0.5	0.33	2	0	0.16	0	0	0	0	0	0.5	0	8	2.33	0	0	0	0	2.33	0	0	0.16	12.5	32
3012700	BASS	Forest	46.9052	-95.4196	26	19.52	4.30851	3.32808	54.6	14.6	137	0	0.33	0.95	3.41	0	1.37	0	0	0	0	0	0.33	0	16.45	0.7	0	0	0	0	0.41	0	0	0.75	3.37	2.04
3013600	JUGGLER	Forest	47.1298	-95.4594	32	31.49	4.07054	3.19669	147.7	23.7	129.5	0	0	0.03	0.77	0	0	0	0	0	0	0	0	0	3.33	0	6.2	0	0	2.72	8.46	0	0	2.5	0	5.96
3015300	ISLAND	Forest	46.9303	-95.5329	21.94	19.91	4.56412	3.54593	462.3	11.5	138	0	0.05	0.02	6.11	0.27	1.86	0	0	0	0	0	0	0	2.33	0.02	1.05	0	0	2.25	20.52	0	0	1.22	1	11.61
3015500	ROUND	Forest	47.0375	-95.5413	18.81	18.3	4.51124	3.54878	440	21	147.5	0	0.02	0.3	2.6	0.12	1	0	0	0	0	0	0.81	0	13.11	2.71	2.38	0	0	0	5.8	0	0	3.65	42.9	8.83
3015600	ICE CRACKING	Forest	47.0095	-95.5465	19	18.19	4.6001	3.61382	134	22.2	174	0	0	1.2	4.53	0.05	0.77	0	0	0	0	0	0.92	0	8.96	1.88	1.16	0	0	0	3.65	0	0	1.93	10.79	3.18
3015800	MANY POINT	Forest	47.0775	-95.5386	20	19.47	4.47793	3.53996	703.2	28	157.16	0	0.02	0.23	2.33	0.04	0.13	0	0	0	0	0	0.74	0.01	9.9	2.51	3.67	0	0	0	5.12	0	0	3.27	1.89	11.93
3015900	ELBOW	Forest	47.1242	-95.5623	20.5	19.92	4.44525	3.51653	405.2	23.1	170.5	0	0	0.06	1.79	0.05	0.09	0	0	0	0	0.01	0.4	0	7.49	0.79	2.43	0	0	0	8.86	0	0	3.39	1.84	7.86
3016600	HUNGRY	Forest	46.7905	-95.6314	20	12.79	4.85293	3.72429	97.1	18.2	138	0	0.08	1.22	15.16	0	0.33	0	0	0	0	0	0.38	0	17.16	0.38	0	0	0	0	1.94	0	0	0.36	13.58	8.33
3017700	HANSON	Forest	46.8844	-95.6602	18		4.68081	3.57336	13.1	8.8	118.75	0	0	0	0	0	0	0	0	0	0.75	0	0	0	0.12	0	0	0	0	0	0	0	0	0.2	0	0
3018200	TWIN, SOUTH	Forest	46.8562	-95.5503	17	12.91	4.59139	3.53181	56.2	11.2	158	0	2.66	1.33	14.5	0	2.16	0	0	0	0	0	1.66	0	7.16	0.5	0	0	0	0	0.33	0	0	0	3.83	0
3018900	TOAD, LITTLE	Forest	46.8371	-95.5648	26.53	14.36	4.59139	3.53181	139.6	19.8	169	0	0.26	0.66	1.3	0.16	0.47	0.02	0	0	0	0	0.22	0	11.75	0.13	3.63	0	0	0	4.79	0	0	1.69	2.77	18.79
3019500	HEIGHT OF LAND	Forest	46.8922	-95.6065	33.43	31.54	4.68094	3.59906	1425.1	6.4	137	0	39.75	0.33	3.84	0	15.11	0	0	0	0	0	0.01	0	14.76	0.87	0	0	0	0	5.42	0	0	8.46	0.8	15.53
3021300	WABOOSE	Forest	47.0275	-95.5835	44	42.45	4.64111	3.62439	93.7	4.2	134.5	0	2.33	6.91	8.11	0	14.33	0	0	0	0	0	0.22	0	16.05	9.69	0	0	0	0	7.5	0	0	6.72	2.97	63.8
3023400	BEMIDJI, LITTLE	Forest	47.0939	-95.5695	11	10.68	4.44525	3.51653	111.3	17.6	160.5	0	0	0.04	2.87	0.08	0.16	0	0	0	0	0	0.66	0	9.12	1.29	1.66	0	0	0	3.79	0	0	1.5	2.54	3.79
3025800	ACORN	Forest	46.7473	-95.7579	48	29.13	5.02551	3.86621	50.6	16.7	217.25	0	0.14	0.12	3.62	0.41	0.33	0	0	0	0	0	0.18	0	5.29	0.5	0	0	0	0	5.22	0	0	4.45	2.7	138.87
3026400	Town	Transition	46.73	-95.7235	96	47.52	5.03346	3.88575	42.9	4.5	203	0	4.25	0.37	2.5	0.25	0.62	0	0	0	0	0	0	0	14.25	2.12	0	0	0	0	0	0	0	1.5	9.25	28.37
3026500	EAGLE	Transition	46.7283	-95.7457	24	13.53	5.03346	3.88575	124.6	8.8	156	0	0	0.25	4	0	1.66	0	0	0	0	0	1.16	0	7.25	1.83	0.16	0	0	0	5.66	0	0	1.16	52.41	10.25
3027300	PERCH	Forest	46.8487	-95.7081	131		4.54499	3.38662	16.1	11.5	104	0	108.5	7.5	35.5	0	1	0	0	0	1.25	0	0.5	0	1.25	0	0	0	0	0	0	0	0	0	0	26.75
3028600	COTTON LAKE	Forest	46.8824	-95.6977	16.77	12.98	4.71872	3.57543	696.3	8.5	160.5	0	0.33	0.68	30.91	0	0.48	0	0	0	0	0	1.72	0	12.47	5.94	3.65	0	0	0	7.72	0	0	3.17	5.21	18.89
3028700	PICKEREL	Forest	46.8757	-95.7364	15.11	11.06	4.75294	3.57075	134.4	22.5	135	0	0	0.51	2.12	0	0.03	0	0	0	0	0	1.64	0	6.81	0.39	1.11	0	0	0	14.87	0	0	6.18	3.95	5.61
3029300	ROCK	Transition	46.9266	-95.7617	26.5	22.55	4.75254	3.57778	424.2	5.4	171.5	0	4.54	0.83	6.08	0	3.58	0	0	0	0	0	0.33	0	7.83	5.95	0	0	0	0	5.08	0	0	3.87	4.2	14.7
3030400	SUGAR BUSH, BIG	Transition	47.0448	-95.7815	14.63	13.6	4.55557	3.49675	191	12.8	131.5	0	0	1.11	6.18	0	0.14	0	0	0	0	0	2.53	0	9.14	2.7	0	0	0	0.03	2.11	0	0	0.25	10.94	3.7
3031300	SUGAR BUSH, L.	Transition	47.0031	-95.775	28	24.43	4.6465	3.53271	81.7	8.8	159	0	1.05	0.72	1.91	0	1.41	0	0	0	0	0	0	0	8.27	1.33	0	0	0	0	12.05	0	0	6.33	6.38	58.41
3032300	STRAWBERRY	Forest	47.0708	-95.6996	12.33	11.38	4.56035	3.52508	616.1	12.1	144.83	0	6.62	0.75	4.14	0	1.03	0	0	0	0	0.02	1.59	0	10.05	4.35	24.4	0	0	2.39	17.3	0	0	5.23	6.11	4.32
3032800	WHITE EARTH	Transition	47.1289	-95.7534	22.08	20.29	4.55579	3.53689	841.7	36.5	159.5	0	2.2	0.07	0.54	0	0.35	0	0.02	0	0	0.02	0.02	0	3.49	0.17	16.42	0	0	0.51	22.2	0	0	3.91	1.8	6.3
1000100	PINE, SOUTH BIG	Forest	46.186	-93.0777	34	25.1	5.04692	4.37843	150.6	8.5	77	0	0.02	2.44	1.47	0	0	0	0	0	0.02	0	0.05	0	1.83	0.02	0	0	0	0	3.72	0	0	4.8	0	40.83
1000900	DOUGLAS	Forest	46.6281	-93.0954	37		4.67199	3.77332	30.3	11.8	83.25	0	3.66	0.83	0	0	0.66	0	0	0	0.66	0	0	0	4.33	0	0	0	0	0	0	0	0	0.16	0.16	26
1001400	SAVANNA	Forest	46.8476	-93.1837	34	32.56	4.73846	3.7966	36.8	7	58.66	0	5.7	14.66	0.08	0.16	2	0	0	0	0	0	0	0	8.08	0	0	0.04	0	0	0.12	0	0	1.62	0.5	5.91
1002300	ROUND	Forest	46.6964	-93.1921	12.85	11.25	4.73958	3.80357	233.6	8.2	28.75	0	0	1.07	7.59	0	2.18	0	0	0	0	0	2.77	0	18.81	2.25	0	0	0	0	1.81	0	0	0.07	20	0.07
1003300	MINNEWAWA	Forest	46.7065	-93.2578	33.01	30.41	4.79263	3.83001	1017	6.4	43.66	0	0.08	4.8	2.67	0.06	1.53	0	0	0	0	0	0.29	0	7.22	2.36	0	0	0	0	3.26	0	0	0.63	5.87	6.85
1003400	HORSESHOE	Forest	46.7165	-93.2098	61	55.61	4.82508	3.85708	95.9	3.6	40	0	0.62	20.43	3.06	0.18	1.25	0	0	0	0	0	0	0	5.06	1.68	0	0.06	0	0	1.43	0	0	0.06	1.06	16.18
1003600	WAKEFIELD	Forest	46.8485	-93.2357	18	16.58	4.81417	3.83812	59.9	21	16	0	0	0.08	0.5	0.16	0.08	0	0	0	0	0	0.16	0	2.25	0	0	0	0	0	0.58	0	0	0	1.41	1.25
1004000	AITKIN	Forest	46.8015	-93.2899	16	15.31	4.98585	3.95457	197.1	10.6	84.5	0	0.27	1.05	0.38	0.16	1.66	0	0	0	0	0	0.16	0	6.27	0.38	0	0.33	0	0	0.72	0	0	0.72	0.44	12.38
1005900	HAY	Forest	46.9548	-93.2121	10	9.82	4.57789	3.66221	42.9	9.7	82.33	0	0.12	3.2	0.25	0.12	0	0	0	0	0	0	0	0	8.37	0	0	0	0	0	0	0	0	0.91	0	5.12
1006200	SANDY, BIG	Forest	46.7558	-93.2713	39.35	34.38	4.95975	3.94403	2642.1	25.6	49.72	0	0.02	0.15	0	0	0.15	0	0	0	0	0	0	0	4.31	0	0.71	0.97	0	0	4.62	0	0	2.44	0.08	13.4
3035000	BUFFALO LAKE	Transition	46.9701	-95.7922	34.88	28.45	4.71268	3.55372	152.2	11.5	170	0	3.61	0.14	2.4	0	1.59	0	0	0	0	0	0.4	0	8.53	0.33	2.33	0	0	0	5.31	0	0	4.31	1.46	19.25
3035500	SAUER	Transition	46.7174	-95.8821	17	9.23	5.04603	3.88056	85.8	11.8	189.5	0	4.63	0.38	8.66	0.08	1.25	0	0.66	0	0	0	1.02	0	13.3	0.5	0	0	0	0	7.11	0	0	0.55	4.58	42.72
3035700	MUNSON	Transition	46.792	-95.8962	24.63	11.5	5.02499	3.77247	49.7	7.9	164	0	0.58	0.22	14.47	0	0.72	0	0	0	0	0	1.61	0	3.19	0.27	0	0	0	0	2.55	0	0	1.63	7.25	13.47
3035800	FOX	Transition	46.7808	-95.9083	19.26		5.06769	3.84618	54.6	7.3	185	0	1.5	0.87	5.87	0	0	0	0	0	0	0	2.62	0	6.87	1.25	1.12	0	0	0	12.12	0	0	20.75	2.37	4.5
3035900	SALLIE	Transition	46.7718	-95.8963	39.16	20.21	5.06769	3.84618	504.4	15.2	173.5	0	6.68	0.78	6.84	0	10.22	0	0	0	0	0	0.29	0.02	10.33	1.12	0.1	0	0	0	12.96	0	0	5.7	11.35	43.12
3036000	MUSKRAT	Transition	46.7823	-95.8773	40.06		5.06769	3.84618	27.1	5.4	173	0	22.75	0.37	13.62	0	0.62	0	0	0	0	0	1	0	8.62	5.75	0	0	0	0	0.87	0	0	0.37	8.87	3.25
3037100	MEADOW	Transition	46.7533	-95.8714	21.36		5.02889	3.80526	28.3	21.9	135	0	0.12	0.31	1.31	0	0	0	0	0	0	0	0	0	7.43	0.06	0	0	0	0	0.25	0	0	4.25	6.37	1.25
3037700	MILL LAKE	Transition	46.7253	-95.8966	31	16.83	5.04603	3.88056	69.2	3	179	0	4	0.66	8.66	0.66	2	0	0	0	0	0	2.33	0	17.33	11	0	0	0	0	0.33	0	0	0.33	31.33	0.33
3038100	DETROIT	Transition	46.7884	-95.8344	25.9	13.75	5.02889	3.80526	1248.1	27.1	191.61	0	4.61	1.13	39.19	0	3.72	0	0	0	0	0	0.85	0.08	6.39	3.41	0.21	0	0	0	5.93	0	0	1.42	18.63	5.09
3038300	LONG	Transition	46.8176	-95.8924	19.86	9.41	5.02499	3.77247	144.5	18.5	194.5	0	0.2	0	2.18	0.12	1.03	0	0	0	0	0	0.71	0	19.03	0.52	4.46	0	0	0	5.93	0	0	4.02	1.56	2.62
3038600	FLOYD, LITTLE	Transition	46.8748	-95.8333	25.47	13.2	4.92515	3.65435	82.9	10.3	169.5	0	1.5	0.05	4.85	0	1.01	0	0	0	0	0.06	0.11	0	22.83	0.11	0	0	0	0	4.32	0	0	5.5	6.81	10.43
3038700	FLOYD	Transition	46.8719	-95.8562	11	5.67	4.95878	3.68143	490.6	10.3	168.66	0	1.19	0.55	12.11	0.63	1.61	0	0	0	0	0.12	2.11	0	15.19	4.51	3.48	0	0	0	4.68	0	0	6.94	12.05	10.09
3047500	Melissa	Transition	46.7434	-95.8994	30.4	16.12	5.04603	3.88056	741.2	11.2	166	0	0.52	0.61	24.73	0	1.25	0	0	0	0	0.05	0.83	0	11.14	2.6	1.08	0	0	0	6.63	0	0	2.23	21.5	14.46
3048600	PEARL	Transition	46.7773	-95.9403	28.41	13.15	5.08078	3.86549	95.8	16.4	194	0	15.2	5.18	22.77	0	4.39	0	0	0	0.06	0	1.93	0	9.89	3.14	0	0	0	0	5.68	0	0	0.29	0	6.41
3050000	MAUD	Transition	46.7493	-95.9831	16.77	9.07	5.13847	4.00789	221.4	9.7	208	0	3.65	0.7	10.54	0.06	1.52	0	0	0	0	0	3.79	0	8.06	9.97	0.72	0	0	0	1.93	0	0	0.77	8.41	2.93
3050300	EUNICE	Transition	46.7389	-95.9688	17.96	9.38	5.13847	4.00789	131.5	9.1	199	0	0.15	0.41	18.11	0.02	0.26	0	0	0	0	0.06	2.68	0	11	4.04	1.63	0	0	0	1.36	0	0	1	0.36	7.61
3050600	CORMORANT, L.	Transition	46.8096	-96.0272	36.9	19.72	5.02987	3.87499	374	10.3	211.5	0	27.52	0.58	4.31	0	7.27	0	0	0	0	0	0.12	0	12.63	4.69	0.02	0	0	0	3.97	0	0	1.38	0	49.02
3052600	MARSHALL	Transition	46.84	-96.0351	40	18.85	5.02519	3.86563	64.3	6.4	207	0	28.33	0	0.08	0	11.87	0	0	0	0	0	0.25	0	5.41	0.12	0	0	0	0	7.66	0	0	1.2	0	81.04
3057500	LEIF	Transition	46.7979	-96.0415	31.42	15	5.02987	3.87499	197.5	7.9	155	0	5.36	1.33	31.19	0	1.52	0.11	0	0	0	0	0.36	0	9.43	2.69	0	0	0	0.02	2.02	0	0	0.2	7.34	0.91
3057600	CORMORANT, BIG	Transition	46.7656	-96.0606	17.23	9.44	5.09142	3.97976	1385	22.8	236.33	0	0.6	0.61	5.12	0	0.83	0.18	0	0	0	0.04	0.08	0	5.35	2.39	24.36	0	0	2.43	28.93	0	0	6.86	2.83	14.11
3057900	BOYER	Transition	46.8701	-96.0488	55	24.25	4.99621	3.8705	125.5	7.9	192	0	70.51	1.41	1.3	0	2.79	0	0	0	0	0.04	0.25	0	4.01	0.08	0	0	0	0	6.19	0	0	2.47	2.37	23.8
3058200	IDA	Transition	46.7289	-96.0987	28.83	13.8	5.17874	4.10883	234.8	6	168.93	0	0.73	0.45	23.78	0	3.87	0	0	0	0	0	0.72	0	13.98	2.95	0	0	0	0	5.93	0	0	1.67	31.81	6.27
3058700	ROSSMAN	Transition	46.7887	-96.1142	48.41	24.32	5.11918	4.01683	97.5	6	185	0	106.5	0.75	1	0	9.5	0.5	0	0	0	0	0	0	4	0.25	0	0	0	0	0	0	0	0	0	1.25
3058800	CORMORANT, UPP	Transition	46.7822	-96.1352	22	10.58	5.10953	4.01319	346.5	8.8	173	0	10.14	1.93	3.88	0	5.64	0.18	0	0	0	0	0.92	0	4.31	2.1	0	0	0	0	7.26	0	0	0.6	34.86	0.62
3060200	CORMORANT, MID	Transition	46.7586	-96.107	18.89	9.47	5.11918	4.01683	145.7	12.1	183	0	3.27	1.72	25.7	0	1.98	0.07	0	0	0	0	2.03	0	7.55	2.25	0.05	0	0	0	2.48	0	0	3.07	28.96	0.72
3063800	BESEAU	Transition	46.8218	-96.1463	38	17.39	5.04124	3.96533	91.4	8.2	150	0	64.77	0.27	0.22	0	6.94	0	0	0	0	0.05	0.11	0	8.55	0	0.11	0	0	0	0.77	0	0	0.27	0.44	4.83
3065700	TURTLE	Prairie	46.7824	-96.1726	16.73	9.06	5.00643	3.92964	59.5	22.2	195	0	0.41	0.11	7.77	0	0.55	0	0	0	0	0	0.72	0	11.55	2	6.47	0	0	0	4.55	0	0	4.91	0	42.77
3065900	SAND	Transition	46.8645	-96.1741	143	65.5	4.95172	3.90193	80.5	8.5	164.5	0	13.12	0.12	0.29	0	1.45	0	0	0	0	0	0.25	0	2.79	0	0	0	0	0	3.16	0	0	5.33	0.25	16.33
4002200	WEBSTER	Forest	47.605	-94.5118	30		4.07626	3.30464	19.2	4.5	15.25	0	0	0	3	0	0	0	0	0	0	0	16.66	0	0	0	0	0	0	0	0	0	0	0.66	0	112.33
4003000	CASS	Forest	47.4238	-94.5296	20.93	16.81	4.22764	3.43669	6314.1	36.5	144.88	0	0.02	0.07	0.29	0.00555556	0.02	0	0	0	0	0	0.08	0.02	2.9	0.35	4.1	0.05	0	0	11.45	0	0	3.09	0.99	47.34
4003200	PIMUSHE	Forest	47.5595	-94.5173	21	18.87	4.12563	3.35228	513.3	12.1	151	0	0.05	1.72	2.25	0.16	1.25	0	0	0	0	0	0.11	0	6.66	0.25	0.52	0	0	0	3.5	0	0	2.41	0.63	16.86
4003300	BENJAMIN	Forest	47.6407	-94.545	12		4.04993	3.29126	11.9	39	49.5	0	0	0	4.77	0	0	0	0	0	0	0	0	0	0.11	0	0	0	0	0	0	0	0	0.11	0	25.33
4003400	RABIDEAU	Forest	47.6386	-94.5094	24	20.8	4.06531	3.29999	233.6	34.1	137	0	28.88	0.92	0.29	0.07	18.03	0	0	0	0	0	0	0	8.11	1.07	0.03	0	0	0	1.81	0	0	3.07	0.18	22.18
4003800	ANDRUSIA	Forest	47.4564	-94.654	29.73	22.84	4.15663	3.47497	611.3	18.2	153	0	0.04	0.91	0.45	0	0.29	0	0	0	0	0	0.12	0	7.5	2.16	6.62	0	0	0	12.12	0	0	6.5	3.62	70.25
4007900	WOLF, BIG	Forest	47.4185	-94.6901	31.57	24.01	4.16043	3.49468	442.9	17.3	150.5	0	0	1.26	0.06	0	0.15	0	0	0	0	0.03	0	0	5.91	0.06	1.6	0.37	0	0	10.4	0	0	7.06	1.17	43.37
4008500	Swenson	Forest	47.4678	-94.684	12	9.94	4.17619	3.51324	157	23.1	125	0	0	0	9.2	0	0	0	0	0	0	0	2.4	0	14.2	6.2	6.4	0	0	0	10	0	0	2.2	0	35.6
4012000	GULL	Forest	47.6714	-94.7218	18	14.4	4.07572	3.38657	908	7	111.76	0	0.73	0.25	3.2	0	1.71	0	0	0	0	0	0.06	0	12.51	2.33	1.75	0	0	0	5.46	0	0	1.53	2.56	41.23
4013500	BELTRAMI	Forest	47.5946	-94.815	26	22.1	4.0815	3.45435	219.8	15.2	133.25	0	0	1	5.5	0.05	0.22	0	0	0	0	0	2.72	0	7.38	2.44	8.77	0	0	0	5.11	0	0	1.77	0.11	15.77
4015500	TURTLE, LITTLE	Forest	47.6379	-94.8902	30	21.26	4.06283	3.41939	187.8	7.6	173.5	0	0.03	1.4	0.44	0.18	1.03	0	0	0	0	0	0.11	0	16	1.25	1.59	0	0	0	6.92	0	0	2.48	0.18	21.48
4016600	JULIA	Forest	47.6689	-94.8894	30.5	22.59	4.03639	3.38146	182.1	13.1	129.33	0	17.27	0.11	0.16	0	0.83	0	0	0	0	0	0.22	0	8.22	3.27	3.38	0	0	0	14.38	0	0	0	0	65.66
4034300	CLEARWATER	Forest	47.7328	-95.1867	22.52	13.75	3.98822	3.22876	408	19.8	207	0	0.02	1.47	3.88	0	0.08	0	0	0	0	0	0.97	0	9.86	0.22	4.13	4.75	0.13	0	9.52	0	0	8.22	0.5	48.3
5000700	MAYHEW	Transition	45.7043	-94.0978	139.4	37.1	6.07964	5.52608	53	6	82	0	2.5	10.22	0.11	0	0	0.11	0	0	0.05	0.05	0.11	0	4.88	0.05	0	0	0	0	1.55	0	0	5.44	0.11	47.61
5001300	ROCK,LITTLE	Transition	45.7268	-94.1683	114	33.89	5.94181	5.30724	587	7	109.25	0.08	2.16	5.14	0	0.11	0.06	0.78	2.93	0	0	0	0	0	3.65	0	0	0.41	0.06	0	6.3	0	0.08	11.59	0.06	19.52
6000100	MARSH	Prairie	45.1957	-96.15	198	60.1	6.41765	5.70838	1821.8	1.5	208.5	10.72	14.58	1.75	0.02	0	2.11	28.88	1.16	2.91	0.08	0	0	0	10.55	0	0.08	1.5	0.02	0	11.55	1.88	0.05	8.77	0.44	64.44
6000200	ARTICHOKE	Prairie	45.356	-96.1359	197	65.54	6.40567	5.71671	795.1	4.7	240.37	8.26	5.91	35.25	0.23	0	0.01	8.16	0	20.97	0	0	0.02	0	4.5	0	0	0	0	0	18.23	0	0	0	0	1.39
6002000	LONG	Prairie	45.3488	-96.1676	131	40.88	6.41407	5.71039	135.6	3	444	0	55.95	17.84	0	0	0	4.35	0	0	0	0	0	0	0	0	0	0	0	0	47.33	0	0	0	0	222.46
6002900	LONG TOM	Prairie	45.3211	-96.358	298	89.83	6.60743	5.83367	53.8	4.5	221.16	0	125.75	29.83	0.12	0	0	16.66	0	0	0	0	0.04	0	8.04	0	0	0	0	0	5.12	0	0	19.37	0	11.62
6005000	Otrey	Prairie	45.3578	-96.3362	235	78.44	6.59453	5.8341	227.5	2.4	254	0	15.5	0	0	0	0	33	0	0	0	0	0	0	0	0	0	0	0	0	0	0	0	0.5	0	0
6006000	NORTH LONG TOM	Prairie	45.3296	-96.3669	342		6.60743	5.83367	9.7	3.9	201	0	42.91	16.5	0	0	0	10.33	0	0	0	0	0.08	0	18.08	0	0	0	0	0	5	0	0	3.75	0	20.25
6013800	EAST TOQUA	Prairie	45.5614	-96.4437	303	73.96	6.37772	5.6756	173.2	2.7	180.33	13.7	32.72	34.11	0.2	0	0	11.75	0	0	0	0	0	0	5.37	0	0	0	0	0	57.13	0	1.88	3.58	0.11	9.65
6014700	North Rockwell Slough	Prairie	45.5106	-96.4446	132	42.2	6.41692	5.725	158.7	3.9	238	0	74.25	0	0	0	0	0	0	0	0	0	0	0	0	0	0	0	0	0	6	0	0	0	0	71.25
6015200	BIG STONE	Prairie	45.4267	-96.6993	71.5	19.36	6.5066	5.87058	5105.2	4.8	193.48	0.65	1.73	0.73	0.26	0	0.04	1.25	0.25	47.18	0	0.01	0.15	0	0.83	0.01	0.23	1.97	0	0	36.18	11.91	0	7	0.14	108.1
7004400	MADISON	Prairie	44.1861	-93.8105	77.12	24.67	7.20701	6.92618	450.6	17.9	157.65	0.27	5.8	22.66	3.97	0.47	0	2.92	0.31	33.54	0.34	0	0.1	0	3.03	0.02	0	0	0	0	7.19	0.28	5.83	1.35	0.9	12.23
7004700	GEORGE	Prairie	44.2329	-93.8706	86	28.61	7.17343	6.89789	32.3	8.5	97.55	0	35.66	33.23	17.33	2.96	0	0.83	0	0	0.6	0	0.43	0	2.83	0.3	0	0	0	0	0.8	0	0	0	1.03	4.23
7005300	DUCK	Transition	44.2177	-93.816	112.17	39.17	7.17349	6.88276	114.1	7.6	136.77	0	8.22	5.16	6.94	0.83	0	0.33	0	10.55	0.05	0	0	0	7.16	0.22	0	0	0	0	1.94	0	1.72	0	8.22	12.66
7005400	BALLANTYNE	Transition	44.2108	-93.834	49.92	17.56	7.17343	6.89789	141.7	17.6	145	0.2	37.62	15.79	5.75	0.12	0	4.37	0	0.87	0.08	0	0.33	0	4.08	0	0	0	0	0	1.08	0	4.45	0	2.87	4.12
7006000	EAGLE	Prairie	44.1889	-93.8926	156	52.15	7.25017	6.98974	370	2.7	160.5	0.25	107.83	1.83	0	0	0	1.75	0.33	3.16	0	0	0	0	6.75	0	0	0	0	0	7.66	0	0	0.16	0	0.75
7007900	LURA	Prairie	43.8668	-94.0244	119.78	63.07	7.50363	7.25907	495.5	2.7	172.25	0.41	145.5	4.54	3.81	0	0	5.15	0	0	2.61	0.04	9.11	0	1.23	0	0	0	0	0	20.89	0	0	0	0	62.36
7009000	Ida	Prairie	43.9173	-94.1373	293	171.42	7.58933	7.2814	48.5	2.4	183	0	82.75	45.37	30.75	0	0	0	0	0	0	0	26.62	0	10.5	0	0	0	0	0	0	0	0	0	0	1.87
7009600	LOON	Prairie	44.0982	-94.1775	147.38	55.86	7.42301	7.11306	305.6	2.1	125.44	0	25.72	23.77	0	0	0	9.5	2.77	0	0	0	0	0	0.55	0	0	0	0	0	24.77	0	0	0.27	0	4.05
7009700	MILLS	Prairie	44.0829	-94.1483	214.75	93.99	7.48414	7.20101	92.7	2.1	150.33	0	231.5	10.02	0	0	0	4.38	0	0	5.75	0	0.33	0	2.19	0	0	0	0	0	0	0	0	0	0	4.25
7009800	CRYSTAL	Prairie	44.1085	-94.204	210.24	54.5	7.42301	7.11306	159.1	2.4	135.05	0	30.5	21.33	0.16	0	0	13.66	2	0	0	0	0	0	0	0	0	0	0	0	37.66	0	0	2.16	0	1.83
8001100	CLEAR	Prairie	44.2594	-94.5206	178.6	64.89	7.32038	6.74115	135.6	2.4	197	0	1	12.5	36	0	0	0.5	0	0	0	0	2.5	0	0	0	0	0	0	0	49.5	0	0	0	0	0
8002600	HANSKA	Prairie	44.1373	-94.6046	114.66	29.46	7.41338	6.98806	717.8	4.8	171.33	0	217.76	14.36	3.1	0	0	6.6	0.28	0	0.32	1.3	0.9	0	0.99	0	0	0	0	0	30.6	0	0	1.26	0	15.89
8004500	SLEEPY EYE	Prairie	44.308	-94.7285	98.4	36.53	7.24887	6.80624	91.9	6.4	231.3	0	66.02	4.08	11.52	0	0	0	0	0	0	0	3.55	0	10.55	0	0	0	0	0	0	0	0	0	0	63.94
9000500	Bear	Forest	46.5835	-92.4971	20		4.62018	3.7069	21.3	8.5	7.5	0	0	7	0	0	0	0	0	0	0	0	0	0	0	0	0	0	0	0	0	0	0	11	0	193
9000700	SPRING	Forest	46.5363	-92.524	39		4.77939	3.91156	12.9	7.6	58	0	0	1	1.33	0	0	0	0	0	0	0	0	0	15.41	8.16	0	0	0	0	0	0	0	0.25	0	5
9000800	CHUB	Forest	46.6236	-92.4593	23.8	16.14	4.62018	3.7069	125.9	8.5	45.5	0	0.58	2.62	3.04	0	1.16	0	0	0	0.25	0	1.29	0	11.75	1.79	1.91	0	0	0	7.79	0	0	1.16	0	6.7
9000900	Venoah	Forest	46.62	-92.4396	10		4.62789	3.72749	31.1	7.6	42	0	0	0	0.5	0	0.5	0	0	0	0	0	2	0	8.5	0.5	0	0	0	0	0	0	0	0.5	0	1
9001000	HAY	Forest	46.5995	-92.4636	21	16	4.62018	3.7069	87	4.8	6	0	2.7	0.75	0.58	0	23.62	0	0	0	0.12	0	0.25	0	5.75	0.54	0	0	0	0	1.66	0	0	3.08	0	10.45
9001600	SAND	Forest	46.5359	-92.5526	25.41	21.38	4.77765	3.91425	49.7	8.2	5.34	0	1.61	0.77	0.27	0	0	0	0	0	1.72	0	0	0	4.11	3	0	0	0	0	0	0	0	1.55	17.72	19.27
9002200	TWENTYNINE	Forest	46.5225	-92.6414	23		4.81118	3.93679	20.2	7.6	13	0	0	0	0	0	0	0	0	0	0	0	0	0	21.5	0	0	0	0	0	0	0	0	0.5	0.5	5.5
9002500	Torch Light	Forest	46.6574	-92.6535	19	17.94	4.57781	3.62737	54.5	4.2	2	0	0	0	2	0	0	0	0	0	0	0	0	0	2.5	0.16	0	0	0	0	1	0	0	0.33	0	0
9002600	BOB	Forest	46.6334	-92.6143	40		4.62854	3.65437	29.9	8.9	37	0	0	2.25	2.25	0	0	0	0	0	0	0	0.37	0	3.37	0.25	0	0	0	0	1	0	0	2.62	0.25	0.5
9002900	PARK	Forest	46.6181	-92.6532	36	28.97	4.66033	3.73872	152.1	4.8	44	0	7.32	2.4	14.87	0	4.67	0	0	0	0	0	0.93	0	10.67	11.84	0.03	0	0	0	1.33	0	0	0.14	1.55	12.64
9003200	BIG	Forest	46.7001	-92.63	10	8.75	4.55612	3.57479	214.3	7.6	14.83	0	2.32	2.48	4.16	0	2.88	0	0	0	0.31	0.09	0.72	0	13.34	3.13	0	0	0	0	2.32	0	0	0.06	0	6.77
9003400	BEAR	Forest	46.498	-92.6763	24.33		4.91553	4.01765	36.8	9.4	54	0	0	17	6.5	0	0	0	0	0	0	0	0.25	0	8.5	1	0	0	0	0	1.25	0	0	4.5	1.75	0.25
9003500	HANGING HORN, L	Forest	46.4824	-92.678	18.77	15.09	4.91553	4.01765	47.3	21.3	42.5	0	0	0.33	0.66	0	0	0	0	0	0	0	0.25	0	4.75	0.08	0.08	0	0	0	0.75	0	0	1.5	0.33	0
9003800	HANGING HORN	Forest	46.4778	-92.6945	28.1	22	4.91553	4.01765	165.1	24.3	39.66	0	0.02	0.02	0.05	0	0	0	0	0	0	0	0	0	2.11	0	0.02	0.22	0.02	0.08	1.19	0	0	3.69	0.02	0.25
9003900	EDDY	Forest	46.4761	-92.7114	22.66		4.96	4.03051	9.3	11.2	43	0	0	0	0	0	0	0	0	0	0	0	0	0	1	1	1	1	0	0	0	0	0	0	0	2
9004100	MOOSEHEAD	Forest	46.4478	-92.7574	40.33	30.85	5.02825	4.08464	118.2	5.4	55	0	0	0.5	0.08	0	0	0	0	0	0	0	0	0	8.16	0.16	0.16	1.08	0.08	0	3.16	0	0	3.83	0.08	4.83
9004300	MOOSE	Forest	46.4323	-92.7079	34	27.56	4.88196	4.00896	50.6	20.4	31	0	0	1.83	3.41	0	0	0	0	0	0	0	0.16	0	6.83	0.16	0	0	0	0	0.41	0	0	0.25	0.33	5.58
9004400	ECHO	Forest	46.4304	-92.7394	20	13.74	4.94085	4.01336	42.3	14.3	37	0	0	0.79	1.04	0	0.08	0	0	0	0	0	0.37	0	6.29	0.08	0	0	0	0	0	0	0	0.25	0	1.87
9004600	BANG	Forest	46.6678	-92.7078	32		4.52389	3.58176	21.4	2.7	36.5	0	108	2	0	0	25	0	0	0	0	0	0	0	0	0	0	0	0	0	0	0	0	1	0	1
9005700	EAGLE	Forest	46.6448	-92.9179	31.77	26.06	4.6019	3.72303	153.8	10.6	53.5	0	0.05	0.38	0.58	0.08	0.11	0	0	0	0	0	0	0	2.52	0	0.27	0	0	0	10.58	0	0	0.72	0.08	54.94
9006002	ISLAND, LOWER	Forest	46.6686	-92.8778	28.31		4.55921	3.68031	113.7	6.7	74	0	0.11	2.72	1.02	0.25	2.91	0	0	0	0	0	0.11	0	5.66	0.27	0.05	0	0	0	2	0	0	0.38	5.61	1.63
9006200	CROSS	Forest	46.7237	-92.8922	33.87	32.22	4.54815	3.67131	40.8	7	7.5	0	0.05	3.27	0.77	0.05	0.94	0	0	0	0	0	0	0	1.83	0.5	0	0	0	0	0.66	0	0	0.22	0.66	0.16
9006700	TAMARACK	Forest	46.6619	-92.992	28.33	22.54	4.62475	3.73967	92.3	14.6	51	0	0.33	7.88	0.66	0.61	0.72	0	0	0	0	0	0.11	0	5.66	0.05	1.44	1.05	0	0	2.11	0	0	2.22	0.88	1.5
9006800	COLE	Forest	46.6569	-93.0418	16	11.24	4.66293	3.7634	62.1	7.3	11.5	0	0	1.41	0.41	0	0.08	0	0	0	0	0	0.4	0	5.08	0.25	0	0	0	0	1.45	0	0	0.88	0.83	0.2
10000200	Riley	Transition	44.8368	-93.5227	44.98	15.56	7.63856	6.92031	120.2	14.9	112	0	37.66	15.88	2.66	0	0.11	4.16	0	0	0.44	0	0.16	0	13.16	0.16	0	0	0	0	4.61	0	0	3	2	42
10000500	COURTHOUSE	Transition	44.7887	-93.5903	20.47		7.60976	6.94394	4	17.3	137	0	8.5	0	0	0	0	1	0	0	0.5	0	0	0	4.5	0	0	0	0	0	0.5	0	2	0	2.5	0
10000600	Lotus	Transition	44.877	-93.5305	54.53	18.16	7.53533	6.84951	99.5	8.8	141.33	0	4.58	6.33	42.54	0	0.04	0.12	0	0	1.04	0	0.2	0	1.04	3.04	0	0	0	0	3.83	0	0.16	0.04	2.45	65.08
10000700	LUCY	Transition	44.8781	-93.5597	34	14.23	7.40149	6.76026	37.2	6	133.66	0	20.55	2.33	21.05	0	0.44	0	0	0	1.44	0	1.33	0	7.44	0.88	0	0	0	0	0	0	0	0.11	4.77	0.66
10000900	Minnewashta	Transition	44.8786	-93.6052	19.03	8.96	7.28122	6.65718	298.7	21.3	133.66	0	0.75	4.2	20.1	0.2	0.16	0.04	0	0	0	0.02	0.14	0	14.6	0.43	0	0	0	0	0.04	0	0	0.04	4.47	0.04
10001000	TAMARACK	Transition	44.8735	-93.6348	39.15		7.32954	6.68717	9.8	24.9	180	0	0	7	1	0	0	4	0	0	0	0	0	0	12	0	0	0	0	0	0	0	0	0	19	0
10001100	ST. JOE	Transition	44.8745	-93.6225	22.42		7.43369	6.7629	5.6	15.8	136.5	0	54	0	0	2	0	0	0	0	0	0	0	0	4.5	0	0	0	0	0	0	0	0	0	0	0
10001200	ANN	Transition	44.8714	-93.56	22.3	10.41	7.55072	6.86232	46.9	13.7	136	0	8.91	2.11	5.55	0	0	0.11	0	0	0.44	0	0.22	0	10.83	0.08	0	0	0	0	0	0	0	0.22	0.16	9.88
10001500	VIRGINIA	Transition	44.8874	-93.6322	53.96	24.9	7.30589	6.68322	44.5	10.3	152	0	8.8	4.46	7.93	0	0.2	0	0	0	0.33	0	0.06	0.06	10.06	0.2	0	0	0	0	0.66	0	0	0.13	1.2	6.4
10001900	BAVARIA	Transition	44.8366	-93.6408	29.22	9.97	7.32954	6.68717	65.5	20.1	108.16	0	0.28	5.18	9.16	0	0.22	0.18	0	0	0.11	0	0.11	0	8.5	0.05	0	0	0	0	0	0	0	0.05	17.15	0.77
10004100	ZUMBRA	Transition	44.883	-93.6669	26.72	18.82	7.28167	6.65233	65.7	17.6	113	0	8.75	3.87	10.95	0.16	0.04	1.5	0	0	0.04	0	0.37	0	10.79	0.25	0	0	0	0	0	0	0.04	0.2	1.04	3.7
10004200	PARLEY	Transition	44.8826	-93.7306	84.5	36.91	7.22457	6.59268	97.9	5.4	133.66	0	20.03	9.08	3.75	0.33	0	2.3	0	0	1.3	0	0.16	0	5.02	0.08	0	0	0	0	3.95	0	0.4	1.29	0.22	14.85
10004400	AUBURN	Transition	44.8656	-93.6818	17	7.86	7.26588	6.64983	105.6	25.6	125.33	0	54.61	7.5	15.11	0.61	0.11	1.33	0	0	0	0.05	0.22	0	14.72	0	0	0	0	0	0	0	0	0.33	0.22	23.88
10004500	STEIGER	Transition	44.8664	-93.6588	33.33	14.38	7.32954	6.68717	64	11.2	137.33	0	1.58	10.7	8.95	0.08	0.04	0.45	0	0	0	0.2	0.37	0	12.54	0.04	0	0	0	0	1.08	0	0	0.54	1.5	9.16
10004800	WASSERMAN	Transition	44.8418	-93.6738	67.85	27.26	7.26588	6.64983	61.9	12.4	117	0	55.5	47.17	0.13	0.41	0.44	11.14	0	0	1.22	0.05	0.25	0	1.59	0	0	0	0	0	0.38	0	0	0.3	0	8.89
10005200	REITZ	Transition	44.8384	-93.7482	95.34	27.5	7.20568	6.60321	32.1	10.9	167.6	1.25	5.83	5.87	1	0	0	1.5	0	0.12	0.04	0	0.25	0	2.16	0	0	0	0	0	0	0	0	0.16	0.29	39.66
10005300	PIERSON	Transition	44.8322	-93.6993	22.07	9.13	7.31981	6.70469	95.1	12.1	112.5	0	4.11	5.22	15.5	0.22	0.72	14.61	0	0	0	0.05	0.5	0	5.22	0.38	0	0	0	0	0	0	0	0.05	3.88	0.55
10005900	WACONIA	Transition	44.869	-93.7853	32.63	14.73	7.1636	6.55986	1212.9	11.2	157.5	0	5.43	13.7	7.59	0	0.01	0.19	0	11.31	0	0	0.3	0.1	0.82	0.81	0	0	0	0	7.16	0	0.3	0.02	2	13.28
10008400	BURANDTS	Transition	44.8488	-93.8055	64.91	28.42	7.13807	6.5401	37.6	7.3	208.75	0	69	12.5	0	0	0	0	0	2	0	0	0	0	1.5	0	0	0	0	0	0	0	0	0	2.5	1.5
10008800	HYDES	Transition	44.8154	-93.8748	144.79	45.66	7.13497	6.57404	86.9	5.4	188	0	42.27	45.16	12.72	0	0	6.77	0	0	0	0	0.11	0	13.33	0	0	0	0	0	0.77	0	0	0	0.05	10.38
10008900	GOOSE	Transition	44.8871	-93.8385	147.2	49.82	7.07475	6.48797	159.5	3	253.25	0	184	0	0	0	1.33	5	0.33	0	2.33	0	15.33	0	0.66	0.33	0	0	0	0	0	0	0	0	0	1.33
10009300	OAK	Transition	44.9546	-93.795	113.19	48.45	7.08469	6.48203	137.2	3.3	96	0	224.83	39.16	29	0	0.33	0	0	0	0	0	0.33	0	5.16	0	0	0	0	0	14	0	0.16	0	0	0
10012100	EAGLE	Transition	44.8088	-93.9347	261.94	83.53	7.06618	6.52065	94.3	4.2	159	0	60.91	103.61	23.56	0	0.08	0	0	0	0.83	0	1.61	0	2.14	2.65	0	0	0	0	11.35	0	0	0	0	0.61
10021800	Unnamed (Grace)	Transition	44.8254	-93.605	130.22		7.82592	7.09244	22.6	6.7	138.12	0	180.5	2	3	0	0	1	0	0	1	0	0	0	1	0	0	0	0	0	0	0	0	2.5	0	4
10022600	FIREMAN'S	Transition	44.7907	-93.6041	22.86		7.60976	6.94394	3.7	7	151	0	0	0	9	0	0	0	0	0	0	0	2	0	1	0	0	0	0	0	0	0	0	0	1	0
11004300	ROOSEVELT	Forest	46.8174	-93.9493	14.81	14.19	4.79325	3.8046	641.7	39.3	126.75	0	0	0.56	1.81	0	0.02	0	0	0	0	0.16	0.83	0	1.43	0.29	2.97	0	0	0.18	1.91	0	0	0.87	0	4
11005900	WASHBURN	Forest	46.8701	-93.9965	15.05	14.57	4.74774	3.76972	629.1	33.8	76.9	0	0	0.08	0.73	0.11	1.86	0	0	0	0	0	0.55	0	4.04	0.61	1.2	0	0	0.01	3.56	0	0	1.01	2.1	1.09
11006200	BIG THUNDER	Forest	46.9484	-93.963	15	14.27	4.55685	3.61394	538.4	28.9	122.75	0	0	0.38	2.16	0.25	0	0	0	0	0	0.02	0.77	0	2.72	0.58	8.19	0	0	1.83	6.5	0	0	2.83	0.36	24.16
11006900	BASS, BIG	Forest	46.9087	-93.9583	15	14.16	4.62514	3.66699	86.2	16.7	55.43	0	0	0	1.66	0	0	0	0	0	0	0	0.16	0	5.75	1.58	0.66	0	0	0.08	1.25	0	0	0.83	0.75	2.16
11007700	SAND, BIG	Forest	47.0622	-93.9732	19	17.13	4.45993	3.54136	297.9	7	115.5	0	0	5.11	18.55	0.29	2.44	0	0	0	0	0	1.4	0	12.7	8	0.07	0	0	0	3.03	0	0	0.14	30.96	31.33
11008600	GRAVE	Forest	47.1178	-93.9409	13.83	12.9	4.40482	3.47374	152.6	16.7	137	0	0	0.05	1.55	0	0	0	0	0	0	0	0.5	0	7.5	0	4.11	0	0	0	2.05	0	0	0.5	0	4.61
11010500	TRELIPE, UPPER	Forest	46.976	-94.0352	14	13.55	4.55831	3.62858	165.5	21	121	0	0	0.59	3.34	0	0.06	0	0	0	0	0	2.59	0	3.48	1.76	2.88	0	0	0	4.89	0	0	1.31	0.61	6.24
11011600	STEVENS	Forest	46.9229	-94.0775	25.5	24.89	4.57346	3.64043	42.5	19.2	6.92	0	0	4.25	4.16	0	1	0	0	0	0	0	0.41	0	6.33	0.5	0	0	0	0	0	0	0	0	1.91	0.91
11012000	INGUADONA	Forest	46.9779	-94.1267	9	8.38	4.47531	3.57868	451.8	24	136	0	0.03	0.66	2.7	0.11	0.16	0	0	0	0	0	0.58	0.08	9.2	1	1.46	0.4	0	0	4.13	0	0	1.1	1.01	15.93
11012900	TRELIPE, LOWER	Forest	46.9911	-94.0703	20	19.54	4.4601	3.53779	243.7	9.7	128.5	0	16.16	1.79	1.16	0.5	21.08	0	0	0	0	0	0.45	0	6.41	0.5	0.08	0	0	0	2.33	0	0	1.29	6	13.66
11014200	LONG	Forest	47.0188	-94.1795	84	76.67	4.43417	3.54657	374.8	35	37	0	0.01	0.59	9.68	0	0.29	0	0	0	0	0.05	1.01	0	8.7	1.18	2.09	0	0	0	0.86	0	0	0.11	0.66	1.27
11014300	BOY, BIG	Forest	47.1072	-94.1455	30	28.03	4.53696	3.58285	1289.8	13.7	133	0	5.53	0.48	2.42	0	7.22	0	0	0	0	0	0.15	0	8.22	3.2	0.8	1.37	0	0	7.57	0	0	0.75	2.75	21.2
11014700	WINNIBIGOSHISH	Forest	47.4509	-94.1872	23.81	20.13	4.59629	3.71753	22859	22.5	139.04	0	0.05	0.08	0	0.00195312	0.43	0	0	0	0	0	0	0.00852655	7.27	0.01	0.11	0.28	0	0	4.46	0	0	1.77	0.00284091	85.49
11015500	BLIND	Forest	46.8237	-94.2186	26		4.68717	3.70886	33.2	6	15	0	0	10.75	8.25	0	4.75	0	0	0	0	0	0.25	0	9.25	1.5	0	0	0	0	0	0	0	0	0.25	34
11016700	BOY, LITTLE	Forest	46.9411	-94.1894	21.2	20.59	4.5476	3.63979	555.4	22.5	136	0	0.01	0.16	2.22	0.06	0.08	0	0	0	0	0	0.05	0.11	7.21	0.86	6.93	0	0	0.67	9.72	0	0	2.47	0.22	36.51
11017100	WABEDO	Forest	46.9085	-94.1956	22	21.39	4.62461	3.68699	479.7	28.9	129	0	0.04	0.98	2.93	0.02	0.13	0	0	0	0	0	0.44	0.06	5.19	0.63	2.3	0	0	0.2	3.01	0	0	0.91	0.31	31.63
11017400	GIRL	Forest	46.9832	-94.2409	18.11	16.76	4.46106	3.59267	164.3	24.6	118.5	0	0.18	1.85	1.88	0.07	2.25	0	0	0	0	0	1.74	0.03	10.81	2.81	1.33	0	0	0	2.22	0	0	0.55	4.22	2.62
11017700	THREE ISLAND	Forest	47.0386	-94.2693	41	35.24	4.46568	3.5695	70	3.9	16	0	0	1.33	13.55	0	0	0	0	0	0	0	2.77	0	13.27	6.55	0	0	0	0	0.66	0	0	0.05	0	7.61
11019000	TOWNLINE	Forest	47.0684	-94.205	10	9.47	4.46464	3.53486	206.4	3.3	35	0	0	1.55	14.44	0	0	0	0	0	0.05	0	0.5	0	18	3.11	0	0	0	0	0.16	0	0	0.11	0	23.27
11019900	HAY	Forest	46.8699	-94.2815	19	18.76	4.69956	3.75761	141.7	17	80	0	0.21	2.98	3.16	0.2	0.79	0	0	0	0	0	1.42	0	7.99	1.01	0.47	0	0	0	0.85	0	0	0.25	3.12	0.42
11020000	MULE	Forest	46.9118	-94.2718	19	17.35	4.69185	3.75996	184.6	14.3	67	0	0	1.77	8.77	0	2.94	0	0	0	0	0	0.88	0.02	10.63	2.08	7.8	0	0	1.61	3.25	0	0	1.3	0	0.69
11020100	WOMAN	Forest	46.9591	-94.2693	22.5	20.87	4.52058	3.6361	1936	16.4	117.66	0	0.48	0.15	2.12	0.02	1.34	0	0	0	0	0	0.05	0.01	5.8	0.86	3.77	0.04	0	0.37	7.54	0	0	2.55	1.45	42.08
11020200	SILVER	Forest	47.007	-94.2891	10	9.7	4.46568	3.5695	36.2	6	6	0	0	3.62	0	0	0	0	0	0	0.12	0	2.37	0	8	0	0	0	0	0	0.12	0	0	0	0	33.5
11020300	LEECH	Forest	47.1811	-94.4417	23.68	21.37	4.63479	3.63051	45152.6	45.7	133.09	0	1.01	0.99	1.03	0.06	2.15	0	0	0	0	0	0.12	0.03	4.92	0.87	1.47	0.00555556	0	0	9.13	0	0	0.98	2.51	26.8
11020400	PORTAGE	Forest	47.3433	-94.3117	59.5	57.47	4.66264	3.63731	602.4	16.7	126.5	0	0	0.66	0	0.05	0	0	0	0	0	0	0.25	0	2.8	1.13	0.13	0	0	0	5.66	0	0	2.22	0	146.91
11020900	HARDY	Forest	46.2979	-94.3306	22		5.28335	4.43179	38.4	7.9	92	0	0	2	3.5	0	0	0	0	0	0	0	0	0	14.5	2.5	0	0	0	0	0	0	0	0	14.5	3
11021800	GULL, UPPER	Forest	46.5239	-94.3448	27	19.84	5.20665	4.29597	150.2	16.4	108.66	0	0	2.08	11.84	0.22	0.18	0.03	0	0	0	0	0.15	0	5.77	0.44	0.9	0	0	0	1.06	0	0	1.2	2.72	6.5
11022000	RAY	Forest	46.5222	-94.3314	30	25.38	5.20258	4.29424	55	8.2	104	0	0.2	0.93	0.83	0	0.63	0	0	0	0	0	0.16	0	9.06	0	0	0	0	0	0.1	0	0	0.8	1.26	2.46
11022200	MARGARET	Forest	46.4947	-94.3629	200.15	159.51	5.23699	4.3544	89.8	7.9	109	0	0	4.11	5.72	0.22	0.33	0	0	0	0	0	0.11	0	8.11	0.33	0.27	0	0	0	1.16	0	0	1.44	3.38	10.38
11023400	PONTO	Forest	46.8721	-94.3379	24	20.07	4.76486	3.83054	140.4	18.2	63.66	0	0.03	0.22	7.7	0.14	0.29	0	0	0	0	0	2.81	0	8.55	2.22	4.07	0	0	0	5.44	0	0	0.59	4.25	1.77
11023700	DEEP PORTAGE	Forest	46.8704	-94.3919	25	24.66	4.76442	3.8345	49.6	32	111.5	0	0	1.83	0.66	0	0	0	0	0	0	0	2.16	0	14.83	0.33	1	0	0	0	5.5	0	0	0.33	0.5	0
11024200	HAND	Forest	46.8537	-94.3122	23	21.48	4.74553	3.80596	108.9	17.3	93	0	0.44	0.11	0.77	0.27	1.11	0	0	0	0	0	0.16	0	10.77	0.88	0.33	0	0	0	0.44	0	0	0	0.33	0.66
11024600	Sylvan	Forest	46.845	-94.3756	18	12.36	4.76442	3.8345	39.6	7.9	87	0	0	2.75	3	0	0.25	0	0	0	0	0	1.75	0	7.25	0	0	0	0	0	1	0	0	0	26.75	6.5
11025000	ADA	Forest	46.8297	-94.3471	10	9.4	4.73775	3.81532	394.3	18.2	91	0	0.03	2.68	3.5	0.23	0.78	0	0	0	0	0	2.43	0	13.48	1.4	3.15	0	0	0	1.81	0	0	0.5	8.95	0.25
11025800	LONG#2	Forest	46.888	-94.3514	10	9.54	4.72387	3.77154	84.6	11.2	31	0	0.08	1.66	16.75	0	0.83	0	0	0	0.08	0	1.5	0	8.33	0.25	0.75	0	0	0	0.66	0	0	0.08	4.75	0.08
11026300	CHILD	Forest	46.9464	-94.3422	18.5	17.07	4.67922	3.72785	127.9	8.8	129	0	1.95	0.91	3.12	0.16	1.79	0	0	0	0	0	0.16	0	7.33	4.16	0.95	0	0	0	1.41	0	0	0.7	4.83	7.54
11027000	TRILLIUM	Forest	46.932	-94.3881	40.5	37.15	4.70528	3.73951	55	14.6	12.35	0	0	1.44	7.33	0	0	0	0	0	0	0	0.11	0	8.44	0.11	0	0	0	0	0.44	0	0	0.38	15.33	5.66
11027300	WIDOW	Forest	46.9196	-94.3326	15	14.33	4.62607	3.69767	72.8	14	94	0	0	1.88	3.11	0.16	0.55	0	0	0	0.05	0	2.72	0	7.5	2.77	5.05	0	0	0	4.66	0	0	0.16	6.05	6.77
11027400	BLACKWATER	Forest	46.9092	-94.3043	7	6.3	4.70946	3.76757	292.3	20.4	98	0	0.05	0.48	1.46	0.13	0.31	0	0	0	0	0	1.03	0	8.98	0.65	2.71	0	0	0.45	2.96	0	0	0.38	1.76	2.56
11027700	DEEP, BIG	Forest	46.9102	-94.3845	6	5.47	4.72693	3.7726	195.9	32.6	115	0	1.44	0.11	1.44	0	0.22	0	0	0	0	0	0.33	0	15	1.55	1.44	0	0	0	1.55	0	0	1.44	2.55	0.66
11027900	SAND	Forest	46.9015	-94.3389	27	25.63	4.72387	3.77154	54.2	16.4	38	0	0.16	3.05	3.27	0	0.22	0	0	0	0	0	2.38	0	5.83	0.44	1.16	0	0	0.05	4.38	0	0	0.55	0.83	1.27
11028100	BARNUM	Forest	46.98	-94.3262	24	23.69	4.57192	3.66326	54.2	9.1	34	0	0	0.66	1.66	0	0	0	0	0	0	0	0.16	0	10.16	1	0	0	0	0.16	0	0	0	0	0	9.66
11028200	MANN	Forest	46.9729	-94.3432	23	21.47	4.63814	3.70213	180.1	28.3	127.5	0	0	0.77	2.37	0	0	0	0	0	0	0	1.22	0.22	5.25	1.11	14.62	0	0	5.88	2.7	0	0	0.55	0.66	9.07
11028300	BABY	Forest	46.9635	-94.3641	7	6.46	4.63814	3.70213	285.2	21	135	0	0.02	0.83	4.36	0.02	0	0	0	0	0	0	0.44	0.41	1.58	3.91	10.02	0	0	1.3	8	0	0	0.05	0.19	15.19
11028400	HORSESHOE	Forest	47.049	-94.3356	61.5	56.79	4.55762	3.59775	50.2	3.6	61.9	0	0	1.33	2.77	0	2.33	0	0	0	0	0	8.33	0	12.44	5.11	0	0	0	0	0.44	0	0	0.33	0	22.88
11028900	CEDAR	Forest	47.0322	-94.3259	44	41.75	4.50646	3.58592	57	12.8	147	0	0.16	2	1.83	0	0.16	0	0	0	0	0	1.16	0	5.5	1.33	0.16	0	0	0	0	0	0	0	0	0.83
11029200	PINE	Forest	47.0252	-94.3829	27	25.51	4.60487	3.64557	74	7.6	31	0	0.05	1.83	19.44	0.33	0.11	0	0	0	0.05	0	1.16	0	17.61	2.38	1.38	0	0	0	0.11	0	0	0	0	2.38
11029600	MOCCASIN	Forest	46.9928	-94.3635	14	13.8	4.63814	3.70213	98.3	28.9	16.65	0	0	0.88	22.5	0	0	0	0	0	0	0	2.38	0	14.94	1	0	0	0	0	0	0	0	0	2.05	0.94
11030400	SYLVAN	Forest	46.3646	-94.4045	18	17.03	5.27644	4.40307	325.1	17.3	106.5	0	0	0.95	2.89	0.08	0.41	0	0	0	0	0	1.06	0	8.06	0.27	0.7	0	0	0	1.25	0	0	0.31	3.72	3.43
11030500	GULL	Forest	46.448	-94.3572	17.52	13.65	5.21765	4.35183	3812.9	24.3	107.5	0	0	0.08	3.6	0.04	0.02	0	0	0	0	0	0.42	0	4.88	1	5.37	0	0	0	7.17	0	0	1.88	2.57	26.35
11030700	NORWAY	Forest	46.7388	-94.3989	50	43.47	4.76844	3.87331	212.1	3.6	111.37	0	2	2.62	16.5	1.37	2.87	0	0	0	0	0	0.37	0	17.25	0.37	0.12	1.12	0	0	0.12	0	0	1.25	11.75	17.62
11030800	PORTAGE, BIG	Forest	46.8549	-94.419	41	38.05	4.75425	3.82889	371.6	7	113	0	0	3.16	2.33	0.2	1.58	0	0	0	0	0	0.37	0	8.33	2.2	0	0	0	0	3.33	0	0	1.45	4	20.5
11031100	WEBB	Forest	46.9559	-94.4139	16	14.74	4.70528	3.73951	305.2	25.6	107.5	0	0.33	1.16	13.62	0	0	0	0	0	0	0	3.64	0	9.45	4.5	0.66	0	0	0	3.29	0	0	1.1	20.56	10.91
11031300	SUCKER, LOWER	Forest	47.3298	-94.4266	19.33	18.87	4.56503	3.60857	236.8	10.6	153.5	0	0.16	4.58	0.66	0.41	0.08	0	0	0	0	0	0.33	0	7.83	1.41	0	0	0	0	2	0	0	1.91	0.08	71.83
11031600	SUCKER, UPPER	Forest	47.3608	-94.4213	23	22.09	4.48262	3.56308	48.5	7.6	162	0	47.44	0	0.05	0	0.16	0	0	0	0	0	0	0	5.55	0.38	0	0	0	0	0	0	0	0	0.05	27.77
11031700	SUCKER, MIDDLE	Forest	47.3485	-94.4221	25	24.21	4.48262	3.56308	80.9	6	153.5	0	84.25	1.58	1.41	0.58	9.75	0	0	0	0.08	0	0.16	0	13.16	1.33	0.08	0	0	0	0.16	0	0	0.33	0.83	52
11032000	PILLAGER	Forest	46.3684	-94.4778	13	11.85	5.28682	4.36269	83.4	11.8	111.25	0	0.33	0	0	0	0	0	0	0	0	0	0.33	0	0.33	0	0	0	0	0	0.66	0	0	1	0	0
11035000	BOWEN	Forest	46.8099	-94.4913	18	15.99	4.69892	3.79379	71.2	7.6	134	0	0	0.5	0.41	0.29	0	0	0	0	0	0	0.08	0	8.62	0	0	0	0	0	5.83	0	0	1.66	0	64.66
11035100	FIVE POINT	Forest	46.8792	-94.449	20.5	19.81	4.71529	3.76574	88.6	11.2	135.5	0	0.04	3.29	2.91	0.2	0.33	0	0	0	0	0	0.41	0	7.58	0.75	1.58	0	0	0	2.87	0	0	0.87	0.95	26.91
11035300	BEUBER	Forest	46.8706	-94.5166	43	38.59	4.75492	3.83225	44.9	9.7	158	0	0.46	0.6	0.26	0.46	2.8	0	0	0	0	0	0.06	0	13.66	0.26	0	0	0	0	0.06	0	0	2.13	0.06	23.26
11035500	OX YOKE	Forest	46.8697	-94.4626	13	10.58	4.75926	3.83257	67.2	12.8	102	0	0	4.72	5.72	0.5	1.55	0	0	0	0	0	4.66	0	6.5	1.72	0.55	0	0	0	1.22	0	0	0	10.94	2.77
11035800	HORSESHOE	Forest	46.8511	-94.4738	38	33.51	4.75926	3.83257	91	15.5	114.5	0	0	0.05	3.22	0	0.05	0	0	0	0	0	5.41	0	1.66	0.5	23.02	0	0	0	12.66	0	0	6.47	0.94	24.36
11036100	SANBURN	Forest	46.8317	-94.4532	14	12.73	4.71183	3.81075	94.3	14.6	102	0	0	0.88	6.61	0	0.83	0	0	0	0	0	0.5	0	13.83	2.5	1.11	0	0	0	1.22	0	0	1	9.72	9.55
11036300	JOHNSON	Forest	46.8319	-94.4377	9		4.71183	3.81075	30.4	16.7	89	0	0	0.25	0.75	0	0	0	0	0	0	0	0.25	0	6.5	0	0	0	0	0	0.25	0	0	1.75	0.25	10
11036700	LIND	Forest	46.8205	-94.4764	32	28.01	4.69892	3.79379	152.6	8.2	141	0	1.22	0.77	0.83	1	1	0	0	0	0	0	0.16	0	12.11	2.83	0.33	0.05	0	0	5.27	0	0	0.77	2.33	23.38
11037100	STONY	Forest	46.9666	-94.4893	14	12.76	4.71775	3.74453	240.8	15.2	90	0	0.03	0.62	2.61	0	0.11	0	0	0	0	0	1.33	0	10.13	0.36	11.03	0	0	0.18	10.31	0	0	2.25	2.24	20.16
11038300	PLEASANT	Forest	46.9135	-94.4746	18	16.34	4.76836	3.82143	420.2	21.9	100.5	0	0.15	1.16	8.55	0.16	0.48	0	0	0	0	0	1.76	0	17.06	13.2	8.2	0	0	0.08	5.28	0	0	2.3	6.65	15.6
11038700	WEBB, LITTLE	Forest	46.9743	-94.4339	28	26.83	4.70982	3.74783	67.8	11.2	95	0	0.08	1.33	23.29	0	0	0	0	0	0	0	1.5	0	20.45	4.5	1.54	0	0	0	1.12	0	0	0.79	7.37	2.41
11039400	HOVDE	Forest	47.0132	-94.4488	18	17.35	4.62599	3.65935	53	7.9	10.5	0	0.31	0.33	0.33	0	0	0	0	0	0.62	0	5.5	0	0	0	0	0	0	0	2.27	0	0	6.5	0	14.66
11039700	BLUEBILL	Forest	46.9931	-94.4632	18		4.71775	3.74453	17.7	1.9	23	0	0	0	0	0	111	0	0	0	0	0	0	0	0	0	0	0	0	0	0	0	0	0	0	0
11040000	JACK	Forest	47.0622	-94.4466	20	17.83	4.65251	3.6631	81.3	33.5	147	0	0.05	0.16	0.05	0	0	0	0	0	0	0	0.05	0	4.38	0	0.16	0	0	0	0.11	0	0	0	0	0.55
11041100	PINE MOUNTAIN	Forest	46.8237	-94.5335	17.28	15.62	4.73228	3.81899	634.4	24.3	134.5	0	0.02	0.16	1.18	0.14	0.42	0	0	0	0	0	0.36	0	5.34	1.73	2.71	0	0	0	6.37	0	0	1.37	1.27	28.93
11041200	BIRCH	Forest	46.9367	-94.5486	21.15	19.74	4.7051	3.74257	519.8	13.7	87.5	0	0.22	1.25	6.6	0.02	0.87	0	0	0	0	0	0.87	0	9.95	2.04	1.1	0	0	0	3.22	0	0	0.58	7.16	6.37
11041300	TEN MILE	Forest	46.9707	-94.5726	19	17.9	4.72444	3.72768	1890.2	63.3	107.76	0	0	0.41	2.8	0.01	0.08	0	0	0	0	0	1.88	0	8.03	4.06	16.86	0	0	0.34	8.86	0	0	1.23	2.18	10
11045400	LONG	Forest	46.8475	-94.576	19.5	19.42	4.74511	3.81468	50.6	14.6	15.83	0	0	0	0	0	0	0	0	0	0	0	1.5	0	3.5	0.41	10	0	0	0	5.08	0	0	0.25	0	1.91
11047200	HOWARD	Forest	46.995	-94.6523	31	27.89	4.65942	3.67257	147.8	18.2	133.5	0	0	1.55	2.22	0	1.44	0	0	0	0	0	3.55	0	12.88	4.55	2	0	0	0	0.88	0	0	0.11	9.33	0
11047400	BASS, BIG	Forest	47.0005	-94.608	22	21.51	4.79511	3.75142	106.8	10	17	0	0.55	2.44	5.83	0	4.55	0	0	0	0	0	0.33	0	10.38	0	0	0	0	0	0	0	0	0.05	0	14.16
11047500	GADBOLT	Forest	47.0148	-94.5944	30		4.79511	3.75142	27.9	4.5	94.33	0	0	0	1.66	0	0	0	0	0	0	0	4	0	10.33	0	0	0	0	0	0	0	0	0	0	26.33
11047600	PORTAGE	Forest	47.0101	-94.5533	14	12.44	4.78768	3.75125	112.9	25.6	66.66	0	0	0.5	3.16	0	0	0	0	0	0	0	1.08	0	6.33	1.37	0	0	0	1.16	2.08	0	0	1.12	0	6.45
11048000	LONG	Forest	47.0743	-94.6026	28	24.98	4.85781	3.75744	109.7	24.3	120	0	0	0.66	1.55	0	0.11	0	0	0	0	0	1.5	0	7.83	2.05	0.61	0	0	0	0.22	0	0	0.05	3.33	1.27
11048200	MAY	Forest	47.0908	-94.5936	18	15.53	4.8631	3.75576	49.7	17.9	117	0	0	0.61	5.16	0	0.11	0	0	0	0	0	1.22	0	12	1.55	0.72	0	0	0	1	0	0	0.05	5.55	5.27
24001800	FOUNTAIN	Prairie	43.6588	-93.3737	167	42.7	7.20129	7.12281	216.1	4.2	193	0	11	27.66	1.66	0	0	12.33	17	0	0	0	0	0	0	0	0	0	0	0	11.33	0	0	3.66	0.33	1.66
24002800	Bear	Prairie	43.5457	-93.5021	256	61.74	7.28118	7.15107	621.8	1.8	397.25	26	89	4	0	0	0	24	0	0	0	0	0	0	7	0	0	0	0	0	0	0	9	7	0	38
24004400	FREEBORN	Prairie	43.7437	-93.5665	350	123.45	7.24882	7.07965	860.7	2.1	168	6.5	163.75	0	0	0	0	49	0	0	0	0	0	0	0	0	0	0	0	0	0	0	0	0	0	76.75
26000200	PELICAN	Transition	46.0602	-95.7986	43.41	24.14	5.99524	5.19763	1591.9	6.4	249.66	0.05	14.1	1.28	2.52	0	1.41	0.12	0	0	0.06	0	0.04	0	3.92	0.04	0	0	0	0	7.8	0	1.97	3.76	0.94	8.7
26002000	THOMPSON	Prairie	45.9063	-95.8101	172	49.94	6.00312	5.25797	60.7	6.7	243	0	25.7	1.5	2	0	0	3.25	0	0	0	0	2.33	0	0	0	0	0	0	0	7.5	0	0	0.64	0	26.16
26004000	ELK	Prairie	45.8668	-95.8038	28.42	8.5	5.99946	5.28681	76.9	8.8	266.5	0	20.7	1.12	0.16	0	0.12	0.08	0	0	0	0.08	0.29	0	0.54	0	0	0	0	0	7.79	0	0	0.37	0.37	50.95
26004600	ELK, LOWER	Prairie	45.8573	-95.7843	46	11.26	5.96314	5.25182	61.5	4.8	134	0	80.87	2	1.5	0	0.75	0.75	0	0	0.12	0	0	0	1.25	0.12	0	0	0	0	4	0	0	0.37	0.12	43
26009500	BARRETT	Prairie	45.9199	-95.8824	50.33	19.74	6.03765	5.28679	220.2	8.5	247	0.08	31.41	1.54	2.7	0.14	1.54	1.52	0	0	0	0	0.04	0	4.41	0.04	0	0.04	0	0	20.62	0	0.12	10.22	2.45	31.93
26009700	POMME DE TERRE	Prairie	46.0213	-95.8815	46.54	18.81	6.03401	5.27313	711.7	7	235.37	0.05	9.52	6.22	1.19	0.01	1.54	1.03	0	0	0	0	0.49	0	0.49	0.12	0	0	0	0	8.75	0	0.48	4.2	1.31	7.75
26018500	COTTONWOOD	Prairie	45.761	-96.0199	152.07	41.74	6.02374	5.40043	98.3	4.8	199.26	0	52.91	0	0.08	0	0	0.11	0	0	0	0	0.02	0	1.84	0	0	0	0	0	7.52	0	0	0	0	10.27
26028200	LIGHTNING	Prairie	46.0722	-96.085	112.66	28.29	5.91407	5.13021	202.4	3.3	149	0	179.61	0.08	0.08	0	0	1.71	0	0	0	0	0	0	6.64	0	0	0	0	0	3.91	0	0	1.75	0	11.25
27001400	POWDERHORN	Transition	44.942	-93.2569	139.98		7.83083	7.1064	4.8	6.7	49.66	0	28.5	19.75	4.75	0	0	0	1	0	0	0	0	0	0.5	2.75	0	0	0	0	0	0	0	0	0	0
27001800	HIAWATHA	Transition	44.9207	-93.236	65.46		7.839	7.09742	21.6	10	114.5	0	97.91	2.41	0.58	0.08	0	0.87	0	0	0.16	0	0.08	0	8.08	1.2	0	0	0	0	1.45	0	0	3.12	0.16	10.7
27001900	NOKOMIS	Transition	44.9087	-93.2424	56.73	14.85	7.86463	7.17383	82.5	10	122.56	0	33.86	13.33	12.63	0	0.06	0.66	0	0	1.96	0.03	0.1	0	0.3	1.03	0	0	0	0	5.13	0	0.06	3.16	0.1	94.4
27003400	CRYSTAL	Transition	45.0263	-93.328	173.92		7.74275	6.99821	31.5	11.8	120.25	0	0.2	19.2	61.35	0	0	0	0	0	59.25	0	0	0	4.39	1.26	0	0	0	0	0.05	0	0	1.92	0.05	8.3
27003700	WIRTH	Transition	44.9815	-93.3235	58.45		7.8229	7.06756	15.3	7.6	153.66	0	6.16	0.75	3	0	0.16	0.25	0	0	0	0	0.16	0	5.75	0	0	0	0	0	2.66	0	0	0.75	0	1.83
27004200	TWIN	Transition	45.0466	-93.3407	37	8.45	7.53549	6.85269	85.8	13.4	90.25	0	4.69	14.13	1.19	0.05	0	0.36	0	0	0.75	0.05	0	0	8	0	0	0	0	0	0.08	0	0	0.16	0	26.02
27004700	BUSH	Transition	44.8361	-93.3834	21.81	9.66	7.77215	7.05086	69.7	8.5	90	0	2.88	2.72	2.38	0	0	0	0	0	0	0.05	1.11	0	8.33	2.33	0	0	0	0	0.05	0	0	0.83	3.55	3.05
27004800	HYLAND	Transition	44.8222	-93.3692	156		7.94574	7.21778	34.1	3.6	92.33	0	2.75	4.41	22.08	0	0	0	0	0	0.25	0	0.25	0	0	0	0	0	0	0	0.41	0	0	0.25	0	0.16
27006100	CHAMPLIN MILL POND	Transition	45.183	-93.3972	161		7.1664	6.50014	13.7	3.3	176	0	17	1	0	0	0	0	0	0	0	0	0	0	8	0	0	0	0	0	0	0	0	14	0	3
27006700	BRYANT	Transition	44.8788	-93.4292	36	12.36	7.66697	6.9401	65.1	13.7	195.3	0	6.11	13.77	15.77	0	0	1.55	0	0	3.27	0	0.77	0	1.88	1.83	0	0	0	0	0.22	0	0	0.11	2.55	14.38
27007000	MITCHELL	Transition	44.8573	-93.4971	80.19	22.03	7.69763	6.94907	45.3	5.7	83	0	11.25	44.5	44	0	0	0	0	0	0	0	1	0	7.75	0	0	0	0	0	0.5	0	0	0	0	0
27007300	Smetana	Transition	44.8629	-93.4125	128		7.77215	7.05086	23.9	3.7	143	0	3.5	0	0.5	0	0	0	0	0	0.5	0	0	0	14.5	0	0	0	0	0	0	0	0	0.5	0	2
27007600	RED ROCK	Transition	44.8474	-93.4755	76.88	21.41	7.69763	6.94907	37.2	4.8	123.5	0	13.75	3.5	14.75	0	0	0	0	0	0	0	0.5	0	8.5	0	0	0	0	0	0	0	0	0	0	5.75
27007800	STARRING	Transition	44.8373	-93.4549	100.4	30.02	7.78483	7.04351	62.7	4.8	170	0.05	97.5	4.13	2.61	0	0	4.41	0	2	1.66	0	0.16	0	8.61	0.11	0	0	0	0	0	0	0.19	1.16	0.11	35.27
27010400	MEDICINE	Transition	45.0088	-93.4212	70	20.42	7.52483	6.84976	358.7	14.9	115.4	0	1.19	10.33	4.58	0.02	0.27	0.13	0	0	0	0	0.3	0	9.8	0	0	0	0	0	0.44	0	0.83	1.44	1.8	21.94
27010700	PARKERS	Transition	44.9935	-93.4718	29.28		7.44319	6.76088	39.3	11.2	98	0	0.05	1.55	10.55	0	0	0	0	0	0	0	0.05	0	13.44	0	0	0	0	0	0	0	0	0.22	3.05	0
38057300	GEGOKA	Forest	47.6541	-91.4751	37	36.55	3.06174	2.55661	64.3	3	25	0	0	0	0.16	0	0	0	0	0	0	0	0	0	5.41	1.75	0.16	0	0	0	2.66	0	0	22.5	0	20.75
38059600	QUADGA	Forest	47.8169	-91.433	13	13	3.1356	2.61051	89.8	9.1	10	0	0	0	0	0	0	0	0	0	0	0	0	0	5.16	0.5	1.66	0	0	0	1.16	0	0	10.33	0	2.16
38061900	NEWFOUND	Forest	48.0242	-91.4594	30	29.84	3.33693	2.75174	244.5	13.7	32	0	0	0	0.1	0	0	0	0	0	0	0	0.02	0	3.46	0.03	1.19	0	0	0.78	8.34	0	0	3.81	0	0.56
38063500	GRASS	Forest	47.7057	-91.5316	16		3.08469	2.58199	9.7	2.7	36	0	0	0.83	0	0	0	0	0	0	0	0	0.16	0	5.33	0.16	0	0	0	0	0	0	0	12	0	4.16
38064400	MOOSE	Forest	47.995	-91.5032	33	32.23	3.31899	2.74635	490.2	19.8	46	0	0	0	0.89	0	0	0	0	0	0	0	0.05	0	5.31	0	1.87	0	0	0.65	3.46	0	0	4.26	0	0.26
38065600	GREENWOOD	Forest	47.5203	-91.6323	52	51.62	2.98911	2.48569	526.3	2.1	10	0	0	0	0	0	0	0	0	0	0	0	0	0	4.38	0	0	0	0	0	11.47	0	0	7.13	0	11.66
38065700	UNNAMED	Forest	47.6312	-91.5546	37		3.04778	2.55404	5.6	7.9	14	0	0	0	0	0	0	0	0	0	0	0	0	0	4.75	0	0	0	0	0	1	0	0	0.25	0	5.25
38065800	MCDOUGAL, MID	Forest	47.6267	-91.5537	41	39.57	3.04778	2.55404	41.7	2.1	22.25	0	0	0	0	0	0	0	0	0	0	0	0	0	7.5	0	0	0	0	0	4.5	0	0	13	0	13.5
38065900	MCDOUGAL, SOUTH	Forest	47.616	-91.5583	49	48.68	3.07194	2.56844	110.5	2.1	13.5	0	0	0	0	0	0	0	0	0	0	0	0	0	3.22	0	0	0	0	0	4.83	0	0	7.88	0	5.5
38066400	DUNNIGAN	Forest	47.7072	-91.6313	11.75		3.08954	2.60424	34.8	4.2	3.18	0	0	0	0.11	0	0	0	0	0	0	0	0	0	0	0	3.55	0	0	5.44	3.33	0	0	0.11	0	0
11049000	PORTAGE	Forest	47.2784	-94.5998	19.5	15.4	4.45235	3.5705	144.1	19.8	131.5	0	0	0.11	1.33	0.11	0	0	0	0	0	0	0.83	0	9.66	1.11	1.61	0	0	0	6.27	0	0	2	0	60.88
11049300	WELSH	Forest	47.2561	-94.5603	21	20.56	4.45751	3.55275	76.1	17.9	153.5	0	0.05	1.66	4.38	0	0.11	0	0	0	0	0	0.66	0	10.5	2.16	1.38	0	0	0	2.94	0	0	0	0.77	28.22
11049400	CROOKED	Forest	47.2429	-94.5678	22	21.47	4.54211	3.59211	213.7	22.5	120	0	0.05	0.84	7.83	0	0.25	0	0	0	0	0	1.03	0	8.43	2.99	3.34	0	0	0	5.48	0	0	0.06	2.79	22.36
11050000	SPIDER	Forest	46.6694	-94.6646	44	42.34	4.46835	3.55129	34.4	5.1	6.65	0	0.5	5.25	0	0	7.25	0	0	0	0	0	2.25	0	6.5	9	0	0	0	0	3.75	0	0	0.5	0	54
11050200	Crystal	Forest	46.9401	-94.655	10	9.45	4.61786	3.649	79.7	12.1	84.5	0	0	1.41	2.23	0	0	0	0	0	0	0	4.58	0	0.97	2.17	0	0	0	0	5.66	0	0	4.77	1.27	3.34
11050400	STEAMBOAT	Forest	47.2645	-94.6608	25	17.28	4.42375	3.56038	718.6	28.3	165.5	0	0.25	0	0.05	0.01	0.13	0	0	0	0	0	0	0	4.88	0.1	1.45	0	0	0	4.92	0	0	4.42	0.33	51.34
13001200	CHISAGO	Transition	45.3589	-92.872	15.5	6.4	7.02376	6.00056	353.4	10.3	60	0	0.75	19.27	23.1	0.45	1.77	0	0	0	1.77	0	1.15	0	6.62	3.85	0	0	0	0	7.12	0	0	0.27	1.37	7.27
13001300	KROON	Transition	45.3563	-92.8447	40.63	17.66	7.02376	6.00056	77.7	9.1	61.66	0	1.58	9.62	28.46	0.25	0.91	0	0	0	0.61	0	0.92	0	9.78	2.27	0	0	0	0	0.38	0	0	0.04	0.58	2.66
13002700	SOUTH CENTER	Transition	45.3791	-92.8218	134	51.81	6.79936	5.90683	338	33.2	56.33	0	12.7	20.75	21.91	0.31	0.31	0.27	0	0	6.27	0	0.29	0	3.87	0.62	0	0	0	0	4.7	0	0	0.43	0.08	6.02
13002800	LINDSTROM, S	Transition	45.382	-92.8592	28.5	11.24	6.94892	5.988	202.1	10.3	59.25	0	0.04	30.12	27.54	0.45	0.04	0	0	0	0.33	0	1.62	0	5.2	5.5	0	0	0	0	6.75	0	0	1.41	1.04	8.25
13003100	SUNRISE	Transition	45.4285	-92.865	47.36	26.94	6.67301	5.81792	300.4	6.4	78.7	0	5	23.84	23.62	0	2.8	0	0	0	1.75	0	1.61	0	4.08	0.73	0	0	0	0	0	0	0	0	6.31	5.05
13003300	LITTLE	Transition	45.4132	-92.7939	181.5	67.04	6.79936	5.90683	64.3	7	28.66	0	0.04	30.91	11.08	0.12	0.33	0	0	0	0	0	0.04	0	4.25	0.62	0	0	0	0	1.41	0	0	0.04	0.29	15.79
13003500	LINDSTROM, N.	Transition	45.3973	-92.8494	35.5	13.76	6.94892	5.988	55.4	8.8	59.1	0	1.47	6.74	25.87	0	0.21	0	0	0	0	0.06	0.88	0	3.13	1.72	0	0	0	0	3.37	0	0	0.23	0.34	4.11
13004100	GREEN	Transition	45.3454	-92.9038	37	17.16	7.23293	6.07793	693.9	9.7	86.41	0	0.94	17.3	27.42	0	0.83	0.53	0.02	0	0.06	0	0.63	0	4.45	2.76	0	0	0	0	4.11	0	0	0.13	0.22	0.95
13005300	COMFORT, BIG	Transition	45.3212	-92.9476	41.2	17.79	7.43853	6.28426	88.6	14.3	146.33	0	0.2	7.79	1.48	0.04	0	0.11	0	0	0	0	0.1	0.04	6.13	0	0	0	0	0	1.43	0	0	0.63	0	34.23
13005400	COMFORT,LITTLE	Transition	45.3127	-92.9366	53.8		7.43853	6.28426	14.5	17	142	0	7	9	4.33	1.66	0	1	0	0	0	0	0	0	1.66	0	0	0	0	0	4.66	0	0	2	0	1
13006800	FISH	Transition	45.5806	-93.0351	24	13.45	6.31264	5.60114	123.8	17.3	117.83	0	0.75	4.4	4.29	0	2.81	0.03	0	0	0	0	0.77	0	5.42	0.68	0	0	0	0	5.05	0	0	0.05	1.48	0
13006902	RUSH, WEST	Transition	45.6883	-93.0838	59		5.95854	5.31126	592.7	12.8	136.76	0	0.05	16.59	1.98	0	0	0.21	0	3.36	0.6	0	0.08	0.02	3.31	0.12	0	0.05	0	0	2.91	0	0	0.1	0.11	48.16
13007200	NEANDER	Transition	45.6268	-93.0481	73		6.03507	5.37046	21	5.1	114	0	131.25	3	0	0	0	0	0	0	0.5	0	0	0	7.5	0	0	0	0	0	0	0	0	0.5	0	1
13007300	HORSESHOE	Transition	45.594	-93.0474	45	19.21	6.14256	5.45215	79.7	16.1	129.8	0	112.77	2.05	3.16	0.11	0.11	0	0	0	0.11	0	0.22	0	9.5	0.33	0	0	0	0	0	0	0.33	0.16	0.5	8.22
13007400	MANDALL	Transition	45.6039	-93.085	57		6.07675	5.3866	15.3	7.9	137.5	0	45	0.5	0.5	0	0	0	0	0	0	0	0	0	3	0	0	0	0	0	0	0	0	1.5	0.5	9.5
13007900	RABOUR	Transition	45.5974	-93.0824	57		6.14256	5.45215	19.4	13.1	138	0	35	17	8	0.5	0	0	0	0	0	0	0	0	2	0	0	0	0	0	2	0	0	0.5	0	24
14000400	TILDE	Transition	47.011	-96.1953	183	52.87	5.09568	4.03018	104.8	3.9	167.33	0	56.83	0	0.75	0	0	1.58	0	0	0	0	0	0	0.58	0	0	0	0	0	29	0	0	0	0	0
14003000	FIFTEEN	Prairie	46.7688	-96.2263	17	8.88	5.05657	4.0005	56.2	6.7	240	0	21.58	1	7.97	0	6.22	0	0	0	0	0	0.64	0	10.1	0.58	0	0	0	0	2.22	0	0	2.5	0	43.25
14004900	LEE LAKE	Prairie	46.8622	-96.2465	64	24.25	4.9731	3.94251	54.2	10.9	184	0	0	0.16	0.61	0	0	0	0	0	0	0	0.33	0	11.19	0.05	0	0	0	0	4.08	0	0	3.33	0	47.44
14010000	SILVER	Prairie	46.831	-96.3334	39	12.8	5.37012	4.35853	46.1	11.8	202.9	0	9.97	0.04	0.27	0	0	0	1.27	0	0	0	0.04	0	1.56	0	0	0	0	0	2.62	0	0	2.97	0	113.12
15000100	LASALLE, UPPER	Forest	47.2937	-95.1723	31	30.15	3.85213	3.14594	89.4	14.6	176	0	0	0	3.25	0	0.33	0	0	0	0	0	1.41	0	7.83	1.91	5	0	0	0	4.33	0	0	0.66	3.08	16.66
15000500	OZAWINDIB	Forest	47.2285	-95.2756	30	29.59	3.79964	3.08472	61.1	24.3	80	0	0	0.3	1.84	0	0.15	0	0	0	0	0	0.22	0	4.55	0.26	0	0	0	0	0.11	0	0	0.61	0	5.23
15001000	ELK	Forest	47.1892	-95.218	21	20.78	3.85321	3.11132	109.7	28.3	144.12	0	0	0	0.37	0	0	0	0	0	0	0	0.16	0.45	4.45	0.41	1.79	0	0	0	5.5	0	0	0.33	0	33.41
15001600	ITASCA	Forest	47.2162	-95.2011	30	29.31	3.84096	3.14782	436	12.1	148	0	0	0.14	0.75	0	0.35	0	0	0	0	0	0.06	0	7.93	0.2	1.27	0	0	0	9.41	0	0	2.08	0	65.77
15005000	Long	Forest	47.7816	-95.2329	26		4.003	3.22087	19.5	10.9	106	0	0	0	1.66	0	0	0	0	0	0.33	0	1.66	0	3.66	0.66	0	0	0	0	0	0	0	0	0	2
15005700	LONG	Forest	47.2764	-95.2986	9	7.69	3.7934	3.05018	58.7	24.3	153	0	0	0.08	0.13	0	0	0	0	0	0	0	0.25	0	4.25	0	2.08	0	0	0	0.19	0	0	1.33	0	37.88
15005900	Upper Rice	Forest	47.3952	-95.2946	27	21.82	4.05056	3.2661	683.8	3.9	100	0	0	0	0	0	5	0	0	0	0	0	0	0	0	0	0	0	0	0	0	0	0	4	0	51.5
15006800	LONG LOST	Forest	47.1951	-95.4189	12.93	12.58	4.03472	3.20457	157.8	19.2	126.5	0	0	0.73	6.46	0	1.45	0	0	0	0	0	1.25	0	4.77	1.51	0	0	0	1.97	4.76	0	0	2.03	0	12.3
15006900	COX	Forest	47.191	-95.3669	25		3.81575	3.01621	17.4	6	137	0	0	3.75	0.62	0	1.37	0	0	0	0	0	1.5	0	8.5	7.75	0	0	0	0	2.12	0	0	0.37	0	7.75
15008100	LOMOND	Forest	47.5296	-95.408	26	13.31	4.13926	3.319	36.8	12.8	165	0	0.25	0	2.25	0	0	0	0	0	0	0	0.5	0	8.62	0.62	0	0	0	0	3.62	0	0	1.62	1	56.37
15012700	WAPATUS	Forest	47.2661	-95.4986	20		3.88392	3.06257	15.2	17.6	23.5	0	0	0	0	0	0	0	0	0	0	27.88	0	0	0	0	0	0	0	0	0	0	0	2.11	0	0
16001400	Stevens	Forest	47.9085	-89.9933	20		3.16335	2.53997	8	4.8	15	0	0	0	0	0	0	0	0	0	0	0	0	0	3.33	0	0	0	0	0	0	0	0	4	0	1
16001900	Tom	Forest	47.9231	-90.0666	11	10.93	2.5509	2.06671	233.1	10.6	8.25	0	0	0	0	0	0	0	0	0	0	0	0	0	0.69	0	0	0	0	0	4.88	0	0	3.37	0	2.26
16002700	Mcfarland	Forest	48.0533	-90.068	7	6.96	2.22115	1.70103	155.4	14.9	12.5	0	0	0	0	0	0	0	0	0	0	0	0	0	1.25	0	0	0	0	2.08	7.91	0	0	1.41	0	2.66
16003300	Chester	Forest	47.9847	-90.0831	10.58		2.57104	2.09476	20.2	10.6	6.66	0	0	0	0	0	0	0	0	0	0	0	0	0	0	0	0	0	0	0	0	0	0	9	0	0
16003400	Fowl, South	Forest	48.0523	-90.0043	6	5.97	2.24313	1.72711	582.9	3	15.66	0	0	0	0	0	0	0	0	0	0	0	0	0	3.01	0	0	0	0	0.28	16.93	0	0	6.38	0	14.01
16003500	John	Forest	48.0682	-90.0557	7	6.96	2.22115	1.70103	68.4	6	12	0	0	0	0	0	0	0	0	0	0	0	0	0	6.46	0	0	0	0	0.13	1.93	0	0	2.6	0	35.86
16003600	Fowl, North	Forest	48.0782	-90.0233	18	17.91	2.24313	1.72711	412.9	3	14.5	0	0	0	0	0	0	0	0	0	0	0	0	0	3.25	0	0	0	0	0.41	16.35	0	0	4.71	0	26.66
16004600	Mink	Forest	47.8675	-90.2238	26		2.6955	2.09228	23	4.5	24	0	0	0	0	0	0	0	0	0	0	0	0	0	0	0	0	0	0	0	0	0	0	0	0	7
16005000	Bogus	Forest	47.8666	-90.1377	19.5		2.997	2.3674	6.9	7.6	9.25	0	0	0	0	0	0	0	0	0	0	0	0	0	0	0	0	0	0	0	0	0	0	1	0	0
16005200	Benson	Forest	47.8498	-90.2487	31		2.6955	2.09228	12.9	1.5	30	0	0	0	0	0	0	0	0	0	0	0	0	0	0	0	0	0	0	0	0	0	0	0	0	176
16008100	Kindle	Forest	47.9847	-90.2482	16		2.42921	1.96887	8.5	0.9	22	0	0	0	0	0	0	0	0	0	0	0	0	0	0	0	0	0	0	0	0	0	0	137	0	0
16008800	Assinika	Forest	47.9608	-90.2544	26		2.42576	1.96565	10.5	1.5	13.5	0	0	0	0	0	0	0	0	0	0	0	0	0	0	0	0	0	0	0	0	0	0	23.5	0	0
16009400	Monker	Forest	47.8016	-90.3702	24	23.82	2.86563	2.16353	35.6	2.1	21	0	0	0	0	0	0	0	0	0	0	0	0	0	0	0	0	0	0	0	0	0	0	0	0	0
16009600	Elbow	Forest	47.8594	-90.3064	32	31.94	2.64479	2.08444	176.9	2.7	12.5	0	0	0	0.02	0	0	0	0	0	0.08	0	0	0	3.51	0	0	0	0	0	4.5	0	0	7.07	0	20.29
16009700	Pickerel	Forest	47.8696	-90.2765	28		2.62643	2.04083	16.3	3.9	14.5	0	0	0	0	0	0	0	0	0	0	0	0	0	6.93	0	0	0	0	0	0	0	0	3.93	0	5.53
16009800	Binagami	Forest	47.8477	-90.3577	21	20.89	2.6909	2.1555	44.1	6.4	7	0	0	0	0.16	0	0	0	0	0	0	0	0	0	0	0	2.79	0	0	0	2.62	0	0	6.66	0	0
16011200	Canoe	Forest	48.0526	-90.2671	40	39.81	2.46544	1.97564	38.3	12.1	10	0	0	0	0	0	0	0	0	0	0	0.16	0	0	0	0	0	0	0	0	0.33	0	0	1.66	0	1
16011400	Alder	Forest	48.0454	-90.2947	26	25.87	2.44775	1.94401	204.8	21.9	6.93	0	0	0	0	0	0	0	0	0	0	0	0	0	0.16	0	0	0	0	0.3	0.75	0	0	0.25	0	0.55
16012800	Swamper	Forest	48.0121	-90.3745	28		2.54482	2.06189	20.2	2.8	10	0	0	0	0	0	0	0	0	0	0	0	0	0	2.33	0	0	0	0	0	1.44	0	0	2.88	0	3.55
16014300	Devil Track	Forest	47.8228	-90.4237	31	30.69	2.71072	2.08243	744.1	15.2	14.25	0	0	0	0	0	0	0	0	0	0	0.02	0	0	0.74	0	0	0	0	1.16	4.37	0	0	1.82	0	1.9
16014500	Twin, East	Forest	47.9058	-90.3907	37	36.72	2.69324	2.24446	69.8	5.7	18.5	0	0	0	0	0	0	0	0	0	0	0	0	0	0	0	0	0	0	0	15.37	0	0	33.79	0	0
16015500	Pit	Forest	47.8832	-90.439	10		2.73297	2.28593	10.9	5.1	16	0	0	0	0.11	0	0	0	0	0	0	0	0.05	0	3.33	0	0	0	0	0	0	0	0	11.16	0	2.05
16015900	Junco	Forest	47.8608	-90.3994	20		2.72237	2.2111	18.2	1.5	14	0	0	0	0	0	0	0	0	0	0	0	0	0	0	0	0	0	0	0	0	0	0	72.66	0	0
16018200	Ball Club	Forest	47.9128	-90.4942	35	34.82	2.81742	2.3531	79.3	7.6	7.75	0	0	0	0	0	0	0	0	0	0	0	0	0	1.94	0	0	0	0	0	5.05	0	0	4.61	0	1.5
16018600	Twin, West	Forest	47.904	-90.4079	18	17.9	2.69324	2.24446	55.4	11.2	10.35	0	0	0	0	0	0	0	0	0	0	0	0	0	0	0	0	0	0	0	14.75	0	0	18.12	0	0
16018700	Talus	Forest	47.9052	-90.4247	10		2.73297	2.28593	7.2	6.7	12	0	0	0	0	0	0	0	0	0	0	0	0	0	0	0	0	0	0	0	0	0	0	1.62	0	0
16019200	Thrasher	Forest	47.8941	-90.4977	18		2.81742	2.3531	10.9	8.2	3	0	0	0	0	0	0	0	0	0	0	0	0	0	0	0	0	0	0	0	0	0	0	0	0	0
16019300	Mit	Forest	47.8991	-90.4587	14		2.81742	2.3531	32.3	12.1	12	0	0	0	0	0	0	0	0	0	0	0	0	0	3	0	0	0	0	0	0.5	0	0	4.5	0	0.16
16019400	Pine	Forest	47.8952	-90.4081	29		2.69324	2.24446	35.2	10.3	11	0	0	0	0.2	0	0	0	0	0	0	0	0	0	0	0	0	0	0	0.05	0	0	0	14.4	0	0
16019600	Wampus	Forest	48.0562	-90.4088	25		2.43736	1.92343	11.3	5.4	4	0	0	0.1	0	0	0	0	0	0	0	0	0	0	3.5	0	0	0	0	0	0	0	0	0	0	15
16019800	Leo	Forest	48.0554	-90.4754	9.28	9.27	2.62975	2.10215	40.9	8.5	8	0	0	0	0	0	0	0	0	0	0	0.41	0	0	0	0	0	0	0	0.33	3.16	0	0	0	0	0
16020000	Road	Forest	48.0452	-90.4742	15		2.62975	2.10215	5.6	4.5	4	0	0	0	0	0	0	0	0	0	0	0	0	0	3.83	0	0	0	0	0	0.16	0	0	3	0	4.16
16020400	Aspen	Forest	48.0424	-90.4122	34	33.58	2.43736	1.92343	53	8.8	14	0	0	0	0	0	0	0	0	0	0	0	0	0	2.41	0	0	0	0	0.08	3.37	0	0	1.08	0	1.58
16020500	Bear Cub	Forest	48.0289	-90.394	86		2.47049	1.98011	11.7	3.3	14	0	0	0	0	0	0	0	0	0	0	0	0	0	5.5	0	0	0	0	0	0	0	0	0	0	0.5
16021000	Quiver	Forest	48.026	-90.4318	12		2.50719	2.00806	7.7	7.6	12	0	0	0	0	0	0	0	0	0	0	0	0	0	4	0	0	0	0	0	2.5	0	0	3.16	0	1.5
16022700	Hungry Jack	Forest	48.0582	-90.4357	8.6	8.56	2.4731	1.95736	187.5	21.6	20.25	0	0	0	0.31	0	0	0	0	0	0	0.31	0	0	0.51	0	0	0	0	1.04	2.95	0	0	0.68	0	2.75
16023500	Mcdonald	Forest	47.8627	-90.5245	30		2.84807	2.37529	40	2.4	11	0	0	0	0	0	0	0	0	0	0	0	0	0	6.83	0	0	0	0	1.58	0.79	0	0	3.7	0	3.66
16023800	Hand	Forest	47.9007	-90.5125	100		2.88142	2.40135	38.4	6.7	5.5	0	0	0	0	0	0	0	0	0	0	0	0	0	2.87	0	0	0	0	0	2.58	0	0	0.29	0	0.54
16024800	Ward	Forest	47.7157	-90.6316	15		2.67186	2.26653	17	3.9	21	0	0	0	0	0	0	0	0	0	0	0	0	0	24.5	0	0	0	0	0	0	0	0	1.12	0	0
16025200	Pike	Forest	47.7656	-90.5959	10.08	10.05	2.55393	2.10764	327.9	13.7	23.5	0	0	0	0	0	0	0	0	0	0	0	0	0	1.36	0	0	0	0	1.8	10.51	0	0	1.71	0	12.06
16025300	Deer Yard	Forest	47.7313	-90.6034	18.2	17.99	2.94275	2.47489	142.4	6	19	0	0	0	0	0	0	0	0	0	0	0	0	0	0	0	0	0	0	0	32.06	0	0	15.25	0	0
16029700	Portage, Little	Forest	48.0579	-90.5655	21		2.84079	2.30372	3.8	8.2	12	0	0	0	0	0	0	0	0	0	0	2.7	0	0	0	0	0	0	0	0	0	0	0	3.1	0	0
16030800	Prune	Forest	48.0395	-90.5179	40		2.82826	2.30803	4.2	6.4	10	0	0	3.5	0	0	0	0	0	0	0	0	0	0	0	0	0	0	0	0	0	0	0	0	0	0
16032800	Iron	Forest	48.0655	-90.62	31	30.88	2.92842	2.38708	42.5	5.7	13	0	0	0	0.41	0	0	0	0	0	0	0	0	0	2.62	0	0.08	0	0	0	0.5	0	0	2.62	0	0.83
16034100	Pope, West	Forest	48.0716	-90.6017	28		2.92842	2.38708	28.7	4.2	11	0	0	0	0.5	0	0	0	0	0	0	0	0	0	6.5	0	0	0	0	0	7.5	0	0	14.83	0	3.16
16034200	Pope, East	Forest	48.0689	-90.5808	20		2.84079	2.30372	12.1	8.5	10	0	0	0	0	0	0	0	0	0	0	0	0	0	2.5	0	0	0	0	0.66	1.33	0	0	0.16	0	0.33
16034300	Surber	Forest	48.0663	-90.5587	23		2.84079	2.30372	3.2	6.4	12	0	0	0	0	0	0	0	0	0	0	0	0	0	0	0	0	0	0	0	0	0	0	0	0	0
16034400	Bigsby	Forest	47.7296	-90.6359	21.83		2.67186	2.26653	36.2	1.2	31	0	0	0	0	0	0	0	0	0	0	0	0	0	15	0	0	0	0	0.33	2.33	0	0	0	0	11.33
16034500	Tomash	Forest	47.8839	-90.6324	31		2.88094	2.39111	38.8	1.5	7	0	0	0	0	0	0	0	0	0	0	0	0	0	0	0	0	0	0	0	2.5	0	0	5	0	8
16035500	Iron, Little	Forest	48.0653	-90.6442	82	81.31	3.0036	2.45939	33.1	5.4	14.35	0	0	0	0.5	0	0	0	0	0	0	0	0	0	3.66	0	0.08	0	0	0	0.75	0	0	1.66	0	1.2
16035700	Crab	Forest	48.083	-90.6322	16		3.0036	2.45939	31.9	5.1	14	0	0	0	2.27	0	0	0	0	0	0	0	0	0	4.79	0.12	2.22	0	0	0	1.43	0	0	0.22	0	0.83
16035800	Barker	Forest	47.6969	-90.7467	19.88	19.82	2.87685	2.47987	57.4	4.5	26	0	0	0.5	0	0	0	0	0	0	0	0.5	0	0	1.58	0	0	0	0	0.16	5.08	0	0	4.5	0	3.5
16036000	Caribou	Forest	47.7113	-90.6596	25.62	25.44	2.67186	2.26653	294.7	9.1	25	0	0	0	0	0	0	0	0	0	0	0	0	0	1.38	0	0	0	0	1.35	10.76	0	0	6.09	0	4.87
16036600	Holly	Forest	47.7777	-90.6964	11		2.6459	2.25122	27.9	1.8	28	0	0	0	0	0	0	0	0	0	0	0	0	0	2	0.5	0	0	0	0	12.08	0	0	26.08	0	50.25
16036900	White Pine	Forest	47.7486	-90.7516	35	34.96	2.66079	2.255	138.4	3	20.66	0	0	0	1.11	0	0	0	0	0	0.05	0	0	0	4.38	2.5	0	0	0	0	4.61	0	0	5.83	0	24.16
16037300	Christine	Forest	47.736	-90.7286	78	77.91	2.63182	2.24603	78.9	2.1	21	0	0	0	2	0	0	0	0	0	0	0	0	0	9	9.33	0	0	0	0	3.16	0	0	11.5	0	29.33
16038000	Gust	Forest	47.8612	-90.6836	20	19.71	2.91065	2.4466	54.6	1.8	8	0	0	0	0	0	0	0	0	0	0	0	0.08	0	0.5	0.08	0	0	0	1.83	11.33	0	0	5.75	0	2.25
16038200	Lichen	Forest	47.8429	-90.7225	70	69.81	2.93604	2.46539	111.7	5.1	11	0	0	0	0	0	0	0	0	0	0	0	0	0.33	0.33	0	0	0	0	0.66	5	0	0	3	0	2.16
16038400	Tait	Forest	47.8196	-90.6792	14	13.99	2.8851	2.44424	136.8	4.5	16	0	0	0	0	0	0	0	0	0	0	0	0	0	2.09	0.16	0	0	0	0	9	0	0	8.29	0	4.4
16040500	Star	Forest	47.9068	-90.6498	33	32.9	2.88094	2.39111	48.5	3.9	10	0	0	0	0	0	0	0	0	0	0	0	0	0	9.16	0	0	0	0	0	0.75	0	0	8.58	0	0.58
16040600	Homer	Forest	47.9027	-90.6703	22	21.96	2.88399	2.38837	179.3	6.7	10	0	0	0	0	0	0	0	0	0	0	0	0	0	4.22	0	0	0	0	0.27	3.55	0	0	3.72	0	1.22
16040900	Vern	Forest	47.9038	-90.7322	23	22.97	2.89281	2.39592	57.4	12.8	7	0	0	0	0	0	0	0	0	0	0	0	0	0	2.83	0	0	0	0	0.16	0.5	0	0	3.83	0	0
16041700	Tucker	Forest	48.0566	-90.6862	36	35.97	3.01392	2.47446	68	12.8	10	0	0	0	0	0	0	0	0	0	0	0	0	0	1.5	0	0	0	0	0	1.16	0	0	0.33	0	0
16045300	Rice	Forest	47.7826	-90.7805	27	26.94	2.86303	2.44104	73.6	3	12	0	0	0	0	0	0	0	0	0	0	0	0	0	2.97	0.16	0	0	0	0.08	13.16	0	0	24.61	0	20.36
16045400	Crescent	Forest	47.8262	-90.7475	18	17.95	2.93635	2.49474	301.2	8.5	10	0	0	0	0	0	0	0	0	0	0	0	0	1.8	0.11	0	0	0	0	0.47	9.75	0	0	6.41	0	2.58
16047400	Missouri	Forest	47.7617	-90.7781	16		2.86303	2.44104	11.3	1.2	20	0	0	0	0	0	0	0	0	0	0	0	0	0	4.12	0	0	0	0	0	0	0	0	4.75	0	0
16047600	Kelly	Forest	47.874	-90.8092	23	22.98	2.95107	2.46774	61.5	3.9	8	0	0	0	0	0	0	0	0	0	0	0.5	0	0	0	0	0	0	0	0.83	3	0	0	9.66	0	1.83
16047800	Peterson	Forest	47.854	-90.8228	28	27.98	2.95107	2.46774	35.6	4.5	8.5	0	0	0	0	0	0	0	0	0	0	0	0	0	0.66	0	0.33	0	0	0.66	1.33	0	0	9	0	1
16048800	Marsh	Forest	47.8306	-90.8255	19	18.98	3.00537	2.55096	27.9	3.9	11	0	0	0	0	0	0	0	0	0	0	0	0	0	3.16	0	0	0	0	0	0.33	0	0	7.16	0	4.66
16048900	Moore	Forest	47.8341	-90.7898	11		2.91461	2.43436	21.4	2.4	10	0	0	0	0.25	0	0	0	0	0	0	0	0	0	6.91	0	0	0	0	0	0	0	0	32.66	0	14.33
16052900	Missing Link	Forest	48.0579	-90.8457	10		3.0814	2.51408	16.1	7.6	10	0	0	0	0	0	0	0	0	0	0	0	0	0	0	0	0	0	0	0	0	0	0	2.55	0	0
16056900	Gordon	Forest	47.989	-90.7909	24	23.98	2.98883	2.46782	56.2	28.9	6	0	0	0	0	0	0	0	0	0	0	0	0	0	0.16	0	0	0	0	0	0	0	0	0.5	0	0
16060600	Round	Forest	48.0704	-90.838	18	17.98	3.0814	2.51408	58.7	13.7	13	0	0	0	0	0	0	0	0	0	0.03	0.03	0	0	1.64	0	0	0	0	2.01	5.53	0	0	3.9	0	3.26
16062300	Tuscarora	Forest	48.0406	-90.8823	20	20	3.06422	2.50481	337.2	39.6	10	0	0	0	0	0	0	0	0	0	0	0	0	0	0.62	0	0	0	0	0	0	0	0	2.75	0	1.62
16063400	DYERS	Forest	47.5285	-90.9807	29.45		4.44668	3.7029	27.1	7	39	0	0	1.5	0	0	0	0	0	0	0.12	0	0	0	11	0	0	0	0	0	0	0	0	0	0	1.25
16063900	FOUR MILE	Forest	47.6908	-90.9695	18	17.94	3.32732	2.79435	231.5	5.9	16	0	0	0.27	0	0	0	0	0	0	0	0	0	0	1	0	0	0	0	0	8.66	0	0	7.38	0	7.61
16064500	TOOHEY	Forest	47.7194	-90.954	16.78	16.71	3.28164	2.77899	148.9	3.3	14.2	0	0	0	0	0	0	0	0	0	0	0	0	0	2	0	0	0	0	0	27.49	0	0	0.91	0	12.15
16065100	SNOW, LITTLE	Forest	47.7811	-90.9855	19		3.16429	2.65504	11.2	3.3	13	0	0	0	0	0	0	0	0	0	0	0	0	0	2.08	0	0	0	0	0	24.95	0	0	0	0	1.75
16065300	HOG	Forest	47.7813	-90.9684	15	14.94	3.16429	2.65504	77.7	2.1	11	0	0	0	0	0	0	0	0	0	0	0	0	0	18.25	0	0	0	0	0	0	0	0	21.5	0	3.25
16072000	Rattle	Forest	48.0541	-91.0038	8		3.12921	2.55517	18.2	9.1	11	0	0	0	0	0	0	0	0	0	0	0	0	0	3.66	0	0	0	0	0	0	0	0	9.66	0	0.66
16072100	Elm	Forest	48.0392	-90.9691	14	14	3.12319	2.56722	51	23.4	16.25	0	0	0	0	0	0	0	0	0	0	0	0	0	1.83	0	0	0	0	0	0	0	0	3.33	0	0
16072200	Ecstasy	Forest	48.0424	-90.9566	20		3.12774	2.55563	26.7	14.3	17.5	0	0	0	0	0	0	0	0	0	0	0.66	0	0	0	0	0	0	0	0	0	0	0	3	0	0.33
16076900	Ray	Forest	48.1043	-91.0039	34		3.17524	2.58869	26.7	25.6	31	0	0	0	0	0	0	0	0	0	0	0	0	0	0	0	0	0	0	0	0	0	0	0.25	0	0
16089600	Margaret	Forest	47.991	-90.0534	10		2.57104	2.09476	2.4	8.8	10	0	0	0	0	0	0	0	0	0	0	0	0	0	0	0	0	0	0	0	0	0	0	6	0	0
17000300	MOUNTAIN	Prairie	43.9483	-94.9485	50.33	12.01	7.24046	6.92079	97.5	2.4	117	0	98.63	19.03	23.1	0	0	0.4	0.06	0	0	0	0.43	0	3.96	4.2	0	0	0	0	3.83	0	0	0.1	0.83	49.16
17000700	BINGHAM	Prairie	43.9212	-95.047	155.6	45.89	7.12483	6.80446	104.8	3	157.33	0.1	50.14	1.78	0	0	0	3.58	2.93	0	0	0	0	0	0.46	0.3	0	0	0	0	9.29	0	0	0.13	0	27.7
17002000	EAGLE	Prairie	43.9507	-95.0079	55	16.01	7.14783	6.82674	48.5	2.4	143	0	138.5	0	4.5	0	0	0	0	0	0	0	0	0	0	0	0	0	0	0	13.5	0	0	0	0	191.5
17002200	COTTONWOOD	Prairie	43.8793	-95.0987	90	25.18	7.17611	6.80054	56.6	3	173.5	0	171.93	6	0.16	0	0	10.77	0.5	0	0	0	0	0	1	0	0	0	0	0	7.31	0	0	1.08	0	16.68
17005400	BEAN	Prairie	44.0712	-95.3736	96	35.31	7.03339	6.71382	57	3.6	193	0	169.54	2.08	0	0	0	0.33	0	0	0	0	0	0	2.45	0	0	0	0	0	18.5	0	0	0	0	44.66
17005600	DOUBLE	Prairie	44.0514	-95.3744	86.5	30.93	7.03339	6.71382	99.5	2.7	144.33	5.91	22.75	22.41	0	0	0	4.16	0	18.66	0	0	0	0	2	0	0	0.08	0	0	9.33	0	4.08	13.33	0.25	2
17006000	TALCOT	Prairie	43.8774	-95.4519	263.12	65.65	7.00561	6.68547	274.4	1.8	211.3	13.68	51.06	4.33	0	0	0	2.98	7.81	0	0	0	0	0	0.96	0	0	0	0	0	15.06	0	0	18.48	0	5.36
18000100	WHITEFISH, L.	Forest	46.2034	-93.8161	27	23.24	5.07972	4.27882	281.7	18.8	118.5	0	0.22	0.66	0.66	0	0	0	0	0	0	0	0.44	0	3	0.66	0.33	0	0	0	0.66	0	0	2.66	0.33	4.55
18002000	BORDEN	Forest	46.3016	-93.851	23.16	20.01	5.05601	4.22129	387.4	25.6	117	0	0.64	3.13	3.75	0.36	0.06	0	0	0	0.04	0	1.14	0	3.34	0.51	1.06	0	0	0.5	0.93	0	0	0.22	0.97	1.86
18002800	SMITH	Forest	46.2623	-93.8538	22	19.08	5.07867	4.252	178.5	16.4	115.5	0	0	0.68	7.66	0.07	0.06	0	0	0	0	0	2.67	0	2.2	0.25	0.46	0	0	0	0.27	0	0	0.14	0.41	1.63
18003000	BARBOUR	Forest	46.2612	-93.878	23		5.07819	4.24365	20.6	16.4	127	0	0	0	0.75	0	0	0	0	0	0	0	0.25	0	1.75	0	0	0	0	0	0	0	0	0	0	0
18003400	BAY	Forest	46.3844	-93.8508	16.04	12.87	4.98208	4.12644	968.4	22.5	82.33	0	0.02	1.05	1.11	0.08	0.61	0	0	0	0	0	0.86	0	16.52	0.26	1.89	0	0	0	2.25	0	0	0.17	1.39	0.08
18004400	HANKS	Forest	46.3572	-93.9023	14.4	11.99	5.00661	4.15389	65.1	13.7	84	0	0	1.16	1	0.08	0.75	0	0	0	0	0	0.25	0	16.33	0.08	0.16	0	0	0	1	0	0	0.25	0.75	0.08
18005000	PORTAGE	Forest	46.3518	-93.9159	17	13.53	5.00661	4.15389	110.9	11.2	91.66	0	1.25	0.83	0.58	0.16	0.83	0	0	0	0	0	0.66	0	13.25	0.16	0.91	0	0	0	2.25	0	0	0	0.41	1.66
18006700	RENO	Forest	46.467	-93.8969	19	12.45	4.99492	4.10544	70.8	2.7	6.75	0	0	2	4	0	0	0	0	0	0	0	0	0	6	0.5	0	0	0	0	0	0	0	0	0	6.5
18006900	PORTAGE	Forest	46.4495	-93.8898	25	18.08	4.99603	4.11238	48.5	17.3	106	0	0	1.5	0	0.5	0	0	0	0	0	0	0.5	0	3	0	0.25	0	0	0	0	0	0	0	0.25	3.75
18008200	RUSHMEYER	Forest	46.5042	-93.838	96		4.92043	4.02536	14.9	7.9	55	0	7.5	4.5	0	0	0	0	0	0	0	0	0	0	8	0	0	0	0	0	0	0	0	0	0	13
18008700	CASEY	Forest	46.5099	-93.8254	110		4.91132	4.02379	20.6	11.8	47	0	7	1	0	0	0	0	0	0	0	0	0	0	1.5	0	0	0	0	0	0	0	0	0	0	0.5
18008800	PLATTE	Forest	46.164	-93.9227	33.25	23.78	5.17986	4.34367	706.8	7	74.75	0	9.66	3.06	1.6	0.43	2.95	0	0	0	0	0	0.2	0	10.72	2.18	0.08	0	0	0	1.58	0	0	0.08	4.89	6.85
18009000	SERPENT	Forest	46.4807	-93.9283	16.9	11.12	5.0404	4.13854	427.9	19.8	82	0	0.02	0.39	2.85	0	0.82	0	0	0	0	0	1.39	0	6.29	0.38	5.58	0	0	0.41	4.56	0	0	0.83	1.94	0.88
18009302	RABBIT, BIG	Forest	46.5311	-93.9346	18.6		4.93167	4.0094	214.9	15.2	118.1	0	0	0.13	1.02	0.07	0.05	0	0	0	0	0	0.63	0	6.65	0.33	2.64	0	0	0	5.08	0	0	0.15	0.49	2.16
18009600	LONG, UPPER	Forest	46.3106	-94.039	29.75	21.79	4.99821	4.14864	324.6	14.3	94	0	0.19	4.31	4.82	0.02	0.02	0	0	0	0	0	0.75	0	3.98	0.18	0.55	0	0	0	3.33	0	0	2.83	1.11	9.78
18010500	POINTON	Forest	46.3715	-93.984	18	15.14	5.00792	4.15461	69.2	4.2	107	0	0	0.5	1.5	0	1.5	0	0	0	0	0	0.5	0	19	0.5	0	0	0	0	0	0	0	0	1	0
18011000	GRAVE	Forest	46.3411	-93.9922	39	26.9	5.00792	4.15461	63.5	3.9	80.5	0	7	4.66	0.33	0	0.16	0	0	0	0.83	0	0	0	17.66	0	0	0	0	0	0	0	0	3.5	0.16	4.16
18011100	LOON	Forest	46.4153	-93.9595	10		5.12549	4.25979	16.1	6	64	0	0.5	0	6	0	0	0	0	0	0	0	2	0	8.5	0	0	0	0	0	0	0	0	0	5.5	0
18011700	BLACK HOOF	Forest	46.4723	-94.0126	30	19.94	5.12422	4.21126	74	8.8	118.8	0	0	3.16	1.91	0.25	0.5	0	0	0	0	0	0.95	0	14.25	0.33	0.5	0	0	0	5.41	0	0	1.12	1.66	22.33
18011800	BLACK HOOF, L.	Forest	46.467	-94.0298	16		5.12422	4.21126	23.4	3.9	109.5	0	0	16.5	12	0	2	0	0	0	0	0	0	0	5.5	0	0	0	0	0	0	0	0	1.5	4	1.5
18012300	LOOKOUT	Forest	46.4365	-93.9576	90	72.26	5.06451	4.17974	88.6	4.8	34	0	8	6.25	0	0	29.5	0	0	0	0	0	0	0	6.5	2.25	0	0	0	0	0	0	0	0	0	1.25
18012900	ISLAND	Forest	46.5408	-93.9783	8	7.78	5.07876	4.1474	52.2	10.9	38	0	0	0	0.66	0	0	0	0	0	0	0	0	0	3	0	0	0	0	0	0.33	0	0	0	2	0.33
18013100	CLINKER	Forest	46.519	-93.9518	5		4.93167	4.0094	34	10.6	122.4	0	0.66	0	1.66	0	1	0	0	0	0	0	0	0	4	0	0	0	0	0	0	0	0	0	0	0.66
18013500	TURNER	Forest	46.5097	-93.9684	18		5.07876	4.1474	21.4	10.9	110.6	0	0	2.5	5	2	0	0	0	0	0	0	2.5	0	14.5	0	1.5	0	0	0	0	0	0	0	0.5	4.5
18013600	LONG, LOWER	Forest	46.2795	-94.086	36.55	25.6	5.07033	4.21404	531.5	14.3	94	0	0.63	0.58	0.93	0.04	0.27	0	0	0	0	0	0.67	0	8.58	0.14	1.21	0	0	0	6.13	0	0	2.72	3.93	16.7
18013900	RABBIT, LITTLE	Forest	46.4689	-94.0522	5	3.72	5.23847	4.31883	68.8	9.1	118.25	0	0	0	0	0	0	0	0	0	0	0	0.33	0	6	0	0	0	0	0	0	0	0	1	0.33	1.66
18014000	BLACK BEAR	Forest	46.5081	-94.0597	6	5.73	5.21067	4.26551	89	14.6	100	0	0.12	4.87	2	0	0	0	0	0	0	0	0.87	0	7.12	0	0.5	0	0	0	0.25	0	0	0.12	0.25	2.75
18014500	RICE	Forest	46.3799	-94.1663	33	28.52	5.17097	4.33481	175.7	7.6	93.5	0	0	8.29	8.59	0.05	0	0	0.11	0	0	0	0.33	0	5.01	2.09	0.72	9.74	1.4	1.62	2.79	0	0	1.75	1.01	18.72
18015500	CROW WING	Forest	46.2364	-94.3397	38.45	27.86	5.49796	4.52249	154.6	7.9	125	0	5.43	4.88	5.98	0.19	3.52	0.04	0	0	0	0	0.63	0	7.61	1.43	0	0	0	0	3.72	0	0	1.9	13.04	21.95
18016500	ROSS	Forest	46.664	-93.8371	31	30.42	4.91139	3.96701	197.1	9.1	29	0	0.11	23.11	6.66	1.33	0.22	0	0	0	0.11	0	0.77	0	3.33	0.11	0	0	0	0	0	0	0	0.33	1	2.55
18016900	STARK	Forest	46.6437	-93.814	29.16	27.58	4.87875	3.94946	87	20.1	20	0	0	6.66	3.66	0	0.33	0	0	0	0	0	1.16	0	7.66	2.33	0	0	0	0	0.5	0	0	0	2.16	0
18017000	DEAN, UPPER	Forest	46.6408	-93.8827	24	22.36	4.97482	4.00803	115.3	7.3	48	0	1.16	24.83	2.16	1.16	0.16	0	0	0	0.16	0	0	0	8.66	0.16	0	0	0	0	0.16	0	0	0	0.83	13
18018300	ISLAND	Forest	46.6868	-93.896	18.85	18.18	4.9905	4.00431	97.1	11.2	37.33	0	0	6.41	2.75	0.12	0.25	0	0	0	0	0	0.75	0	2.62	0	0.08	0.12	0	0	0.83	0	0	0.62	0.7	0.41
18018400	ROGERS	Forest	46.6646	-93.897	10.36	9.91	4.97482	4.00803	88.6	19.5	30	0	0.05	4.05	1.88	0.16	0.11	0	0	0	0	0	1.72	0	5.94	1	0.38	0	0	0	0.22	0	0	0	12.77	0.05
18018500	MARY	Forest	46.7401	-93.9177	23.75	22.78	4.98614	3.97662	153.8	10.3	46.9	0	0	1.8	0	0	0	0	0	0	0	0	0	0	1.8	0	1	0	0	0	1.8	0	0	2.2	0.4	10
18019500	DOLNEY	Forest	46.674	-94.006	17.5	16.04	5.209	4.13621	109.7	4.8	29.5	0	0	2	0	0	0	0	0	0	0	0	1.5	0	34	0	0	0	0	0	0	0	0	0	27	1.5
18020300	EMILY	Forest	46.7247	-93.9463	23.2	22.16	4.98614	3.97662	268.8	3.9	59.65	0	0.9	9.38	1.08	0.11	5.42	0	0	0	0	0	0.14	0	4.53	0.55	0.04	0	0	0	3.71	0	0	2.02	1.52	44.14
18021200	RUTH	Forest	46.7492	-93.9528	14.7	12.14	4.98614	3.97662	238	11.8	67.76	0	0	2.29	4.41	0	0	0	0	0	0	0	0.55	0	9.62	0.12	0.75	0	0	0	1.43	0	0	0.33	33.77	13.5
18021800	TROUT, LITTLE	Forest	46.7231	-93.9775	25	22.63	5.05782	4.01857	46.1	6.7	72	0	0	1.08	4.16	0	0	0	0	0	0	0	7.41	0	7.75	2.75	8.33	0	0	0	3.33	0	0	1.41	3.91	6.75
18022500	ADNEY	Forest	46.6298	-94.0102	5	4.05	5.239	4.17878	123	8.2	63	0	0	0.62	4	0	0	0	0	0	0	0	1	0	18.75	0.37	0	0	0	0	0	0	0	0	23.87	1
18022600	GOODRICH	Forest	46.6907	-94.0301	19.28	17.55	5.209	4.13621	145.7	10.6	72.83	0	0	12.5	20.29	0.12	0.58	0	0	0	0	0	3.79	0	10.79	6.2	0	0	0	0	1.29	0	0	0	13.16	0
18024200	MISSION, UPPER	Forest	46.553	-94.0729	5	4.57	5.17844	4.19818	330.7	10.9	103	0	0.09	3.89	9.89	0.46	0.04	0	0	0	0.02	0.02	1.31	0	5.69	0.68	1.08	0	0	0	3.47	0	0	0.51	0.66	52.86
18024300	MISSION, LOWER	Forest	46.531	-94.103	12	10.53	5.28272	4.33639	282.5	8.2	117.5	0	0.15	2.43	10.53	0.82	0.32	0	0	0	0	0	1.92	0	12.21	1.66	0.61	0	0	0	1.83	0	0	0.44	2.01	13.27
18025100	SANDBAR	Forest	46.5818	-94.1152	16	15.35	5.2846	4.30621	359.5	17	67.2	0	0	1.5	5.56	0	1.51	0	0	0	0	0	1.66	0	7.61	1.75	0.21	0	0	0	1.68	0	0	0.06	49.71	0.28
18025600	BASS	Forest	46.5572	-94.1077	24.11	23.02	5.2846	4.30621	125.1	7.3	57	0	0	1.5	15.25	0	2.75	0	0	0	2.5	0	1.5	0	5	6	0	0	0	0	0.5	0	0	1.25	0.5	327.5
18025900	BONNIE	Forest	46.5524	-94.1272	11.8		5.249	4.27306	25.5	12.8	71	0	0	1	4.5	0	2	0	0	0	0	0	2.5	0	18.5	0.5	0	0	0	0	0	0	0	0.5	47	3.5
18026100	PINE, BIG	Forest	46.6397	-94.1024	13	11.16	5.3116	4.20826	157.8	5.4	92.5	0	0.5	0.66	0.83	0.33	2.83	0	0	0	0	0	1	0	5.33	0.83	0.33	0.66	0	0.16	1.83	0	0	1.16	5.16	9.5
18026600	LITTLE PINE	Forest	46.7035	-94.0664	29.18	27.89	5.24279	4.13331	156.6	10.9	106	0	0.08	0.12	1.99	0	0.12	0	0	0	0	0	0.37	0	13.25	0.24	0.62	0.53	0	0	0.69	0	0	1.33	3.09	5.32
18026900	ISLAND-LOON	Forest	46.7102	-94.133	13.33	11.91	5.22767	4.11858	71.2	23.1	102	0	0.2	0.36	0.99	0	0.16	0	0	0	0	0	0.33	0	7.72	0	0.06	0	0	0	0.72	0	0	0.79	0.64	0.18
18027100	DAGGETT	Forest	46.6898	-94.0907	27	25.78	5.26172	4.11974	91	7	109.33	0	0.16	0.33	2.66	0.05	0.25	0	0	0	0	0	0.05	0	18.94	0.16	0.13	0.11	0	0	0.16	0	0	0.83	4.63	4.69
18029300	KEGO	Forest	46.7712	-94.0852	40.5	39.88	5.07914	4.02013	110.1	6	107	0	0.33	4.33	2.83	1.5	0.5	0	0	0	0.16	0	2.33	0	17.16	0.33	0	0	0	0	0	0	0	0.66	1.16	48.5
18029400	MITCHELL	Forest	46.7773	-94.0474	20.44	19.82	5.08956	4.03351	177.7	23.7	107	0	0	0.33	0.37	0.07	0	0	0	0	0	0.03	0.14	0	5.87	0	0.59	0.55	0	0.48	1.88	0	0	1.42	0.25	3.29
18029600	EAGLE	Forest	46.7554	-94.0486	23.7	22.9	5.08956	4.03351	144.9	10.9	105	0	0	2.4	5.23	0.29	0.37	0	0	0	0	0	0.4	0	9.19	0.25	0.57	0.66	0	0.18	0.87	0	0	1.16	2.92	5.09
18029700	FOX, WEST	Forest	46.745	-94.0933	16.9	16.64	5.20957	4.09458	191	16.7	97.25	0	0	0.75	3.44	0	0.11	0	0	0	0	0	1.53	0	8.16	0.74	3.07	0	0	0	1.38	0	0	0.2	0.66	0.11
18029800	FOX, EAST	Forest	46.7454	-94.0772	13.88	13.42	5.20199	4.10594	96.7	19.8	96.4	0	0.22	0.46	3.22	0.16	0.7	0	0	0	0	0	1.68	0	10.1	1.36	3.46	0	0	0.06	1.77	0	0	0	1.42	0.4
18030800	PELICAN	Forest	46.574	-94.1751	10.11	9.31	5.25736	4.28604	3341.2	31.6	109.5	0	0	0.45	5.55	0	0.25	0	0	0	0	0	2	0	4.89	2.81	5.71	0	0.01	0	6.54	0	0	1.56	2.37	9.4
18031000	WHITEFISH	Forest	46.6919	-94.2141	16.76	13.74	5.15697	4.10993	2983.8	42	111.8	0	0.13	0.59	5.9	0.06	0.63	0	0	0	0	0	1.29	0	9.5	1.31	3.76	0.7	0.04	0.02	4.38	0	0	2.34	3.47	19.31
18031100	RUSH-HEN	Forest	46.6936	-94.1405	14.2		5.27853	4.14028	360.7	32	101	0	0	0	0.95	0.04	0.16	0	0	0	0	0	0.18	0	10.38	0.06	0.8	0	0	0	0.9	0	0	0.9	1.91	0.88
18031200	CROSS	Forest	46.6681	-94.1335	16.54	14.17	5.27853	4.14028	708.9	25.6	106.33	0	0	1.84	6.05	0.02	0.42	0	0	0	0	0	1.79	0	13.76	3.27	3.97	0.19	0.02	0	3.59	0	0	0.88	9.62	1.92
18031500	BIG TROUT	Forest	46.7158	-94.1576	11.36	10.29	5.22767	4.11858	543.3	39	97.5	0	0	0.33	0.16	0.02	0.25	0	0	0	0	0	1.22	0	4.91	0.25	2.44	0.11	0	0.36	1.16	0	0	1.44	0.44	2.5
18032000	GILBERT	Forest	46.3847	-94.1886	32	26.86	5.17713	4.40464	149.3	13.7	88.16	0	0	2.58	1.52	0.25	0.11	0	0	0	0	0	0.63	0	6.72	0.27	0.11	0	0	0	0.11	0	0	0	0.63	0
18033800	GLADSTONE	Forest	46.4786	-94.2397	18	16.96	5.23458	4.34975	164.7	10.9	85	0	0.08	1.33	8.91	0.16	1.27	0	0	0	0	0	0.77	0	14.91	0.52	0.16	0	0	0	0.88	0	0	0.05	5.94	7.86
18034200	LOUGEE	Forest	46.5442	-94.148	12.4	11.91	5.249	4.27306	87.8	16.1	76.5	0	0	0.33	0	0	0	0	0	0	0	0	0	0	12.33	0	0	0	0	0	0	0	0	0	66.33	3
18035100	PELICAN, LITTLE	Forest	46.5581	-94.2135	17.2	16.12	5.21776	4.25761	114.5	10.3	64	0	9.33	2.16	12.5	0	5.66	0	0	0	0	0	3.33	0	15.66	4.33	0.16	0	0	0	0.83	0	0	0	21.5	2.33
18035200	OSSAWINAMAKEE	Forest	46.635	-94.2207	14.77	13.68	5.20275	4.16926	260.7	19.2	126.66	0	0.25	0.43	1.22	0	0.26	0	0	0	0	0	1.03	0	7.47	0.45	2.72	0.03	0	0.07	1.92	0	0	1.25	0.86	0.73
18035400	PIG	Forest	46.6757	-94.1842	13.33	13.06	5.22614	4.12621	77.3	17	112	0	0	1.05	2.44	0.08	0.33	0	0	0	0	0	0.83	0	10.47	0.38	2.41	0.08	0	0.08	1.47	0	0	1.25	3.02	3.02
18035500	BERTHA	Forest	46.6633	-94.2527	16.81	13.66	5.03568	4.04218	135.2	19.5	103.5	0	0.03	0.35	2.88	0.11	0.03	0	0	0	0	0	0.46	0	14.2	0.51	2.14	0.03	0	0	2.33	0	0	1.53	2.87	5.59
18035600	CLAMSHELL	Forest	46.6681	-94.2301	16.81	12.95	5.15697	4.10993	76.5	13.4	82.5	0	1.33	0.19	6.72	0.38	0.97	0	0	0	0	0	0.83	0	10.3	1.05	1.55	0	0	0	0.41	0	0	0.72	3.27	1.72
18035900	STAR	Forest	46.6568	-94.176	20.75	20.18	5.26061	4.1869	51	25.2	133	0	0	0.12	2.29	0	0	0	0	0	0	0	0.29	0	3.37	0	0.25	0	0	0	0.29	0	0	0.12	0.37	0
18036000	STAR, LITTLE	Forest	46.6556	-94.1661	16		5.28372	4.18521	20.2	9.1	124	0	0.25	2.25	5	0	0	0	0	0	0	0	0	0	5	0	0	0	0	0	0	0	0	0	0.25	0
18036100	KIMBALL	Forest	46.6538	-94.2021	14.5	13.43	5.26061	4.1869	76.9	23.4	131	0	0	0.04	5.33	0	0.04	0	0	0	0	0	1.58	0	3.33	0.5	1.83	0	0	0.16	2.08	0	0	0.91	0.16	1.29
18036400	CLEAR	Forest	46.6455	-94.2325	10.66	9.54	5.20275	4.16926	89	19.2	131.69	0	0	0.16	0.44	0.11	0	0	0	0	0	0	0.17	0	11.68	0	1.57	0	0	0	2.58	0	0	0.65	0.11	2.42
18036600	ARROWHEAD	Forest	46.7153	-94.2168	27	24.03	5.08394	4.04997	124.6	3.9	72	0	9.44	1.33	1.66	0.11	7.33	0	0	0	0	0	0.11	0	12.55	1	0.11	0	0	0	0.77	0	0	1.88	1.55	13.66
18036700	STEWART	Forest	46.7887	-94.2203	23	23	4.82215	3.82006	97.1	12.1	27	0	0	0	2.33	0	0	0	0	0	0	0	0.33	0	7.66	0.66	0	0	0	0	0	0	0	0	10.66	0
18037100	PERCH	Forest	46.3395	-94.2657	13.66	8.9	5.21911	4.43694	109.3	12.1	83	0	0	1	4.05	0	0.55	0	0	0	0	0	0.77	0	15	0.55	0.94	0	0	0	2.16	0	0	1.05	3.72	2.16
18037200	LONG, NORTH	Forest	46.4393	-94.2407	17.22	15.65	5.16849	4.34653	2428.3	29.5	120.75	0	0.1	0.66	8.45	0.02	0.91	0	0	0	0	0	0.93	0	7.68	3.1	3.31	0	0	0	8.23	0	0	0.58	6.26	17.02
18037300	ROUND	Forest	46.4579	-94.2815	17.77	16.24	5.19414	4.35981	665.5	15.5	119	0	0.02	1.21	2.52	0.04	0.09	0.05	0	0	0	0	0.73	0	3.2	1.45	7.36	0	0	0	5.9	0	0	3.11	1.8	38.91
18037400	CLARK	Forest	46.5124	-94.2665	26.28	22.49	5.23471	4.32475	138.8	9.4	81.76	0	20.33	1.33	0.66	0.33	6.33	0	0	0	0	0	0	0	16	0	0	0	0	0	0.66	0	0	0	0.33	22.33
18037500	HUBERT	Forest	46.4871	-94.2691	15.8	15.15	5.22054	4.34428	523.8	25.2	94	0	0.11	5.44	3.72	0	0.58	0	0	0	0	0.05	1.47	0	4.58	1.63	4.5	0	0	1.55	6.75	0	0	0.16	7.08	1.3
18037600	CULLEN, UPPER	Forest	46.5663	-94.2562	25.62	20.77	5.17586	4.22882	176.1	12.1	127.16	0	0.09	3.26	8.96	0.45	1.81	0.06	0	0	0	0	0.96	0	9.63	2.05	0.7	0	0	0	1.11	0	0	0.21	4.04	3.45
18037700	CULLEN, MIDDLE	Forest	46.5538	-94.2659	16.66	13.83	5.17586	4.22882	154.6	14.6	110	0	0	0.58	1.79	0.06	0.05	0	0	0	0	0	0.41	0	4.34	0.08	0.75	0	0	0	2.29	0	0	0.18	0.38	9.81
18037800	LOWER HAY	Forest	46.6695	-94.2836	14.45	10.36	5.07137	4.06538	277.3	30.4	108	0	0	0.05	0.25	0.05	0.03	0	0	0	0	0	0	0	7.15	0.15	0.46	0.06	0	0	1.68	0	0	1.38	0.44	6.32
18037900	WHITE SAND	Forest	46.3518	-94.2871	20.33	14.12	5.21911	4.43694	148.9	8.2	70	0	5.28	3.22	12.64	0	8.52	0	0	0	0	0	1.37	0	8.53	2.15	0.42	0	0	0	0.71	0	0	0	6.3	2.48
18038600	RED SAND	Forest	46.3731	-94.2894	25.66	20.7	5.21911	4.43694	203.2	7	72	0	0	0	0	0	1	0	0	0	0	0	0	0	2.5	0	0	0	0	0	0	0	0	0	1	6.5
18038700	WHIPPLE	Forest	46.3518	-94.3203	16	14.47	5.23926	4.41736	165.9	7.6	68.66	0	18	1.25	6	0	0.25	0	0	0	0	0	1	0	10.75	0.25	0	0	0	0	0	0	0	0	27.25	0
18038800	LOVE	Forest	46.439	-94.3185	19		5.19	4.33585	31.5	8.2	99	0	1.33	0	0.5	0.16	4.66	0	0	0	0	0	0	0	8.33	0.33	0	0	0	0	0.66	0	0	0.33	2.16	0.16
18039600	EDNA	Forest	46.5341	-94.3141	10.88	8.62	5.20258	4.29424	61.9	19.2	85	0	0	0.16	0.66	0	0	0	0	0	0	0	1	0	8	1	1.16	0	0	0	1.33	0	0	0.16	1.33	2.16
18039700	FAWN	Forest	46.5361	-94.3223	11.22		5.20258	4.29424	24.2	12.1	82.5	0	0.5	0.5	0.75	0	0	0	0	0	0	0	0.5	0	7.25	1	0	0	0	0	0.5	0	0	0	3.5	0.75
18039800	ROY	Forest	46.5161	-94.3255	19.77	16.69	5.20258	4.29424	109.7	7.9	99.5	0	0.3	2.9	2.8	0	0.2	0	0	0	0	0	0	0	14.1	0.1	0.4	0	0	0	0.4	0	0	1	1.1	8
18040300	CULLEN, LOWER	Forest	46.5389	-94.2912	17.81	15.04	5.23471	4.32475	207.2	11.8	102.6	0	0.02	0.87	11.15	0	0.11	0	0	0	0	0.02	0.83	0	4.51	0.34	0.93	0	0	0.11	1.93	0	0	0.82	1.63	17.67
18040400	SIBLEY	Forest	46.592	-94.3261	31.85	19.47	5.08397	4.13189	169.2	12.1	99.33	0	0	1.5	0	0	0	0	0	0	0	0	0	0	3.5	0	0	0	0	0	0	0	0	0.83	0	4.33
18040700	TWIN, EAST	Forest	46.5573	-94.3018	9.83	8.62	5.20754	4.27496	59.1	13.7	76.66	0	0	0.08	0.16	0	0.25	0	0	0	0	0	0.41	0	12.33	0.33	0	0	0	0	1.25	0	0	0.91	21.83	1.08
18040800	MAYO	Forest	46.564	-94.3251	7	4.31	5.20754	4.27496	62.7	6.7	83	0	0.33	1.83	17.33	1.16	0.66	0	0	0	0	0	0.66	0	9.5	0.16	0	0	0	0	0.66	0	0	0	17.5	1.83
18040900	TWIN, WEST	Forest	46.5502	-94.3139	12.8	11.24	5.20754	4.27496	47.3	12.8	75.5	0	0	0.5	1	0	6.5	0	0	0	0	0	0.75	0	13.75	0	0.25	0	0	0	0	0	0	0.75	17.5	0.5
18041100	NELSON	Forest	46.6577	-94.302	37	22.58	4.94396	3.97412	34.8	19.8	82	0	0	0	0	0	0	0	0	0	0	0	0.5	0	5.5	0	0	0	0	0	1	0	0	0.5	0	0
18041200	HAY, UPPER	Forest	46.6432	-94.3024	25.55	17.52	4.94396	3.97412	235.2	12.8	90.5	0	0	1.44	1.85	0.29	0.07	0	0	0	0	0	1	0	7.66	0.48	0.62	0	0	0	3.24	0	0	2.42	1.55	4.68
18041500	JAIL	Forest	46.8003	-94.3026	37	33.87	4.69843	3.76089	68.8	6.7	74.4	0	2	2	0	0	0	0	0	0	0	0	0	0	20.5	0	0	0	0	0	0	0	0	1	0	120
19002100	ALIMAGNET	Transition	44.7473	-93.2506	97.08	28.51	7.38678	6.52269	36.1	3.5	64.5	0	97.75	18.08	0.33	0	0	0	0	0	0	0	0.41	0	13.91	0.41	0	0	0	0	0	0	0	0	0	8.16
19002600	MARION	Transition	44.6677	-93.2815	21	8.94	7.2874	6.42878	226.7	6.4	112	0	2.57	10.22	15.43	0	1.22	0.14	0	0	0.04	0	0.55	0	6.61	4.99	0	0	0	0	3.08	0	0	0.66	11.45	2
19002700	CRYSTAL	Transition	44.7216	-93.2671	42.65	11.46	7.38678	6.52269	113.3	11.2	100.5	0	10.12	2.7	42.35	0	0.05	0	0	0	0.11	0	0.38	0	10.77	4.61	0	0	0	0	0.11	0	0	0.82	6.2	9.61
19003100	ORCHARD	Transition	44.7005	-93.3084	35.26	14.9	7.21896	6.43683	94.7	10	116.78	0	3.58	2.91	43.41	0	1.75	0	0	0	0	0	0.25	0	12.5	8.16	0	0	0	0	1.83	0	0	0.33	7.58	8
19004800	Thompson	Transition	44.9102	-93.0701	76		7.77657	7.05004	4	2.4	55	0	25	2	0	0	0	0	0	0	4	0	1	0	0	0	0	0	0	0	0	0	0	0	0	0
19005700	FISH	Transition	44.8216	-93.1641	66.33		7.61353	6.86051	11.6	10.2	66.5	0	26.5	9.12	12.12	0	0	0	0	0	1.62	0.12	0.62	0	13.12	2.12	0	0	0	0	0	0	0.25	0.12	0	0.5
19006500	HOLLAND	Transition	44.7886	-93.1429	14.95		7.51956	6.73801	13.1	16.7	64.66	0	2.66	1.33	2.83	0	0	0	0	0	0.5	0.16	0.16	0	3.66	0.83	0	0	0	0	0	0	0.16	0	0	0
19007900	PICKEREL	Transition	44.9177	-93.1204	58	22.06	7.81974	7.04975	36.7	3.3	82	0	0.5	4.5	6	0	0	0.5	0	0	0.5	0	0.5	0	3.5	0	0	0	0	0	0.5	0	0	0	1.5	0.5
19015300	Unnamed	Transition	44.8034	-93.1736	9		7.6391	6.88067	2.9	9.1	70	0	0	0	0	0	0	0	0	0	0	0	0	0	0	0	0	0	0	0	0	0	0	0	0	14
19034800	VALLEY	Transition	44.7152	-93.2091	58.12		7.52665	6.60446	2.8	3.3	38	0	0.33	5.66	3.66	0	0	0	0	0	0	0	0.33	0	4.66	0.33	0	0	0	0	0.66	0	0	0	0	0
21001600	SMITH	Transition	45.8508	-95.2478	51.21	15	5.94808	5.09563	232.7	9.1	157.5	0	4.82	6.31	30.51	0.63	1.41	0.13	0	0	0	0	0.28	0	10.02	1.36	0	0	0	0	4.72	0	0	0.76	10.12	49.61
21004100	UNION	Transition	45.8173	-95.3423	21.28	6.49	5.92737	5.12647	42.1	13.7	154	0	0.62	0.25	2.43	0.25	0.12	0	0	0	0	0	0.81	0	11.12	0.81	0	0	0	0	0.75	0	0	0.06	17.12	0
21004900	BURGEN	Transition	45.8487	-95.3435	23.75	7.25	5.87053	5.05311	74.4	13.1	176	0	10.25	0.25	3.2	0.37	0.16	1.58	0	0	0	0	1.08	0	4.75	0.08	0.54	0	0	0	1.66	0	0	1.29	0.29	1.75
21005100	HENRY	Transition	45.9023	-95.3758	146	39.96	5.74975	4.90972	64.3	9.7	215.33	0	41.25	4.75	6.25	0	0.08	4.83	0.08	0	0	0	0.66	0	7.08	0.12	0	0	0	0.5	0.87	0	0	6.2	0	109.83
21005200	GENEVA	Transition	45.9008	-95.3285	37.85	12.7	5.72439	4.885	255.4	19.2	163.3	0	9.44	1.88	30.58	0.05	1.19	0.47	0	0	0	0	2.8	0	7.22	2.13	1.8	0.02	0	0	6.08	0	0	1.13	17.52	16.19
21005300	AGNES	Transition	45.8944	-95.3749	196.33	52.06	5.74858	4.91044	55.4	9.4	222.77	0	89.22	8.05	4.11	0	0.11	14.55	0	0	0	0	1.22	0	8.55	0	0	0	0	0.27	0.55	0	0	3	0	131.27
21005400	VICTORIA	Transition	45.8732	-95.3426	29.89	9.72	5.87053	5.05311	169.6	18.2	176.62	0	2.63	0.3	2.38	0.02	0.5	0.3	0	0	0	0	0.33	0	3.08	0	0.97	0.13	0	0.02	3.38	0	0	1.36	3.72	20.55
21005500	JESSIE	Transition	45.8629	-95.308	46	15.2	5.88046	5.05412	42.5	7.9	231	0	9.93	1.62	7.25	0.06	0.68	0.56	0	0	0	0	0.06	0	8.43	0.75	0.18	0	0	0	1.68	0	0	0.12	6.87	1.37
21005600	LE HOMME DIEU	Transition	45.928	-95.3532	24.86	8.38	5.68029	4.82346	706	25.9	164.33	0	11.29	2.91	13.93	0.02	0.97	1.14	0	0	0	0	2.7	0	6.68	3.54	2.27	0.06	0	0.08	7.2	0	0	1.85	4.02	2.16
21005700	CARLOS	Transition	45.9643	-95.3569	22.95	9.47	5.67943	4.80357	1020.2	49.6	172.33	0	1.56	1.46	3.05	0.26	0.75	0.03	0	0	0	0.11	3.46	0	12.75	7.1	7.06	0.51	0.01	0.03	4.11	0	0	2.48	13.1	1.28
21007300	VERMONT	Transition	46.0838	-95.3723	16.71	11.27	5.47406	4.60133	125.1	17.9	169	0	4.65	0.45	10.16	0	0.05	0	0	0	0	0	0.48	0	8.48	1.45	0	0	0	0	0.55	0	0	0.19	20.33	1.68
21007600	IRENE	Transition	46.0611	-95.3072	26.05	11.96	5.59547	4.71501	255	13.4	173.5	0	0.64	2.45	3.1	0.02	1.44	0.02	0	0	0	0.02	2.1	0	4.97	1.79	0	0	0	0	9.46	0	0	2.43	23.86	1.55
21007900	MAPLE	Transition	45.777	-95.3721	16.19	6.3	6.04286	5.25826	329.9	23.7	203.12	0	4.12	1.54	3.03	1.7	1.31	0.31	0	0	0	0	1.08	0	11.22	1.52	0	0.02	0	0	8.91	0	0	3.77	2.53	2.5
21008000	DARLING	Transition	45.9192	-95.3964	24.12	10.29	5.69633	4.83708	386.2	18.8	181	0	5.6	2.02	15.5	0.14	2.58	0.25	0	0	0	0.04	2.06	0	13.89	3.75	2.56	0	0	0	4	0	0	2.18	8.81	2.83
21008100	WINONA	Transition	45.8796	-95.3953	423.41	110.52	5.74975	4.90972	76.9	2.7	175	0	80.5	10.5	0	0	0	111.5	0	0	0	0	0	0	2.5	0	0	0	0	0	0	0	0	26	0	65
21008300	MILTONA	Transition	46.0383	-95.3752	20.72	9.02	5.63035	4.74911	2363.5	32	174.83	0	2.76	1.05	4.57	0.05	0.18	0	0	0	0	0.07	0.67	0.31	3.72	6.45	15.12	0	0	0.74	13.68	0	0	1.15	3.54	17.36
21008500	ANDREW	Transition	45.82	-95.4188	21.04	7.43	5.9236	5.13833	382.9	25.2	173.22	0	5.39	2.79	7.56	1.16	0.7	3	0	0	0	0	0.5	0	11.52	1.37	0.31	0	0	0	10.75	0	0	2.97	1.81	24.85
21009000	TURTLE	Transition	45.7745	-95.4024	51	20	6.04011	5.2734	89	6.4	212	0	5.58	4.2	0.5	0.2	0.16	1.58	0	0	0	0	0.83	0	9.58	0.04	0	0	0	0	6.62	0	0	0.37	0.75	21.16
21009200	MARY	Transition	45.8289	-95.4831	27.36	10.56	5.97254	5.19943	959.9	12.1	174.5	0	1.4	2.23	3.04	0.61	1.16	1.12	0	0	0	0	0.67	0	7.04	1.04	0.12	0	0	0	14.8	0	0	0.59	9.5	10.05
21009400	LOUISE	Transition	45.9286	-95.4192	67	28.35	5.72075	4.87539	88.6	10	191.12	0	3.38	0.5	5.11	0.5	0.88	0.05	0	0	0	0	0.5	0	18.61	1.11	0	0	0	0	1.38	0	0	2.38	4.38	2.61
21009500	UNION	Transition	45.9136	-95.4288	47	19.9	5.76668	4.93899	47.3	12.8	185	0	9.83	0.83	11.33	0	2.33	0	0	0	0	0	0.33	0	6.5	0.83	0.16	0	0	0	1.5	0	0	0.5	4.83	0
21010100	STONEY	Transition	45.9077	-95.4267	28	11.86	5.76668	4.93899	35.2	17.6	185	0	7.16	0.83	7.83	0	0.33	0.16	0	0	0	0	2.5	0	9.66	1.83	0.66	0	0	0	1.66	0	0	0.33	15.16	0.33
21010200	BROPHY	Transition	45.9049	-95.4422	40	16.96	5.76668	4.93899	117	13.4	166	0	2.29	0.2	7.04	0.12	0.58	0.45	0	0	0	0	1.25	0	9.5	1.16	0.12	0	0	0	3.37	0	0	1.04	17.95	0.29
21010300	COWDRY	Transition	45.8997	-95.417	22.64	9.59	5.76668	4.93899	96.3	15.8	182	0	18.54	1.62	27.79	0.25	0.87	0.08	0	0	0	0.04	1.33	0	7.87	2.58	0.91	0	0	0	1.79	0	0	0.83	12.87	2.37
21010500	LOTTIE	Transition	45.9012	-95.4291	29		5.76668	4.93899	19.8	9.4	183	0	16.33	1.16	13.5	0.16	0.16	0	0	0	0	0	0.33	0	7	2	0	0	0	0	0.16	0	0	0	6.66	1.33
21010600	LATOKA	Transition	45.8747	-95.436	15.8	6.72	5.85719	5.05469	314.1	32.9	172	0	0.48	0.6	9.25	0.02	0.01	0.11	0	0	0	0.17	0.79	0	14.08	7.35	6.61	0	0	0	5.36	0	0	1.18	0.34	1.33
21010800	MINA	Transition	45.8934	-95.4755	30	12.8	5.77733	4.96331	171.6	37.4	195	0	0.27	0.58	3	0.83	0.22	0.13	0	0	0	0	2	0.02	8.3	2.22	1.36	0	0	0	4.05	0	0	0.75	7.55	0.22
21011100	COOK	Transition	45.8746	-95.4846	65	19.89	5.86443	5.07257	38.4	15.2	217	0	3.75	1	3.25	0.25	0.5	0	0	0	0	0	1	0	8	0	0	0	0	0	0	0	0	0	1	0.25
21012300	IDA	Transition	45.9883	-95.4214	16.29	6.94	5.7055	4.83789	1736.4	32.3	171.6	0	0.55	2.06	14.68	0.1	5.07	0	0	0	0	0	2.72	0.01	8.32	8.66	9.69	0	0	0.49	6.96	0	0	1.17	24.79	3.98
21013600	INDIAN	Transition	46.025	-95.4771	28	9.45	5.61871	4.76033	30.7	11.5	127.66	0	5.33	0.72	3.72	0	1.44	0	0	0	5.38	0	0.72	0	8.55	2.94	0	0	0	0	0.66	0	0	0.27	0	13.88
21014000	POCKET	Transition	45.7939	-95.5175	19	7.91	6.00099	5.23283	111.3	12.1	162.6	0	1.96	10.5	12.7	0.53	0.33	0.36	0	0	0	0	0.56	0	9.8	0.13	0	0	0	0	3.46	0	0	0.7	1.33	49.83
21014400	LOBSTER	Transition	45.8781	-95.5373	99	41.89	5.85528	5.05592	529.5	19.8	179.5	0	2.4	4.56	20.17	0.12	0.42	0.08	0	0	0	0	2.18	0.13	6.66	2.97	0.22	0	0	0	2.64	0	0	0.04	7.02	10.63
21014500	CHIPPEWA, BIG	Transition	45.9972	-95.542	15.96	5.5	5.66743	4.8476	480.1	28.9	184	0.01	0.46	0.75	5.5	0.03	0.23	0.18	0	0.06	0	0.03	1.3	0	5.95	1.78	5.13	0	0	0	11.81	0	0	0.31	3.28	11.41
21015000	GRANTS	Transition	45.8271	-95.544	47	24.36	5.98844	5.22881	69.2	18.2	168.5	0	17.7	1	0.95	0.2	0.08	0.83	0	0	0	0	1.5	0	6.79	0	0	0	0	0.04	8.75	0	0	0.33	1.12	4.54
21015100	BLACKWELL	Transition	45.8259	-95.5573	16	8.22	5.98844	5.22881	122.6	12.8	166.2	0	11.45	3.26	5.43	0.02	0.04	0.31	0	0	0.04	0	1.3	0	4.75	0.15	0	0	0	0	2.12	0	0	0.13	0.73	1.83
21016000	RACHEL	Transition	45.7981	-95.5549	28.96	15.73	5.98844	5.22881	200.8	19.8	190.5	0	2.48	0.22	2.87	0	1.03	0	0	0	0	0.11	0.79	0	11.24	0.5	0	0	0	0	1.92	0	0	0.38	4.14	9.94
21016200	FREEBORN	Prairie	45.794	-95.6164	30.6	13.61	5.94847	5.20374	97.5	5.4	176.2	0	8.75	2.41	3.41	0	2.41	0.04	0	0	0	0	0.29	0	7.04	0.66	0	0	0	0	6.75	0	0	0.04	11.16	14.75
21018000	MILL	Transition	45.852	-95.532	66	26.48	5.88301	5.09997	186.6	12.1	178.5	0	5.18	2.45	1.56	0.13	0.67	0.09	0	0	0	0	0.19	0.02	16.73	0.27	0.02	0	0	0	7.11	0	0	1.71	10.33	18.36
21018900	GILBERT	Transition	45.8839	-95.5707	133	45.88	5.91976	5.12754	82.5	5.1	170.33	0	143.25	1.44	0	0	0	8.86	0	0	0	0	0	0	0.08	0	0	0	0	0	6	0	0	0	0	27.41
21019700	ROUND	Transition	45.8646	-95.5507	45		5.93646	5.15992	26.7	9.1	166	0	10.58	1.08	0.25	0.08	0.16	0.25	0	0	0	0	0	0	13.25	0	0	0	0	0	0	0	0	0.25	0.33	0.33
21019900	CROOKED	Transition	45.8584	-95.5547	46	21.31	5.93646	5.15992	61.9	10.6	154.5	0	4.41	2.54	3.95	0.58	0.37	0.54	0	0	0	0	1.2	0	9.75	0	0	0	0	0	0	0	0	0.37	1.66	0.25
21020400	GRILL	Transition	45.8544	-95.5209	82		5.88301	5.09997	23.4	3.3	162	0	29.33	5.66	1.66	0.33	2	0.66	0	0	0	0	1.33	0	15.66	0	0	0	0	0	1	0	0	1	0.66	6.33
21021200	CHIPPEWA, L.	Transition	45.9989	-95.5934	33	11.01	5.69507	4.87983	109.3	7.3	174.5	0.03	2.03	1.3	9.7	0	0.36	0.1	0	0.03	0	0.03	0.63	0	11.43	1.1	0	0	0	0	3.86	0	0	1.43	1.6	40.9
21021300	DEVILS	Transition	45.9909	-95.5759	29.36	10.26	5.66743	4.8476	89.4	10.6	182	0	3.86	2.33	15	0	1.26	0.36	0	0.03	0	0	2.1	0	10.5	4.36	0	0	0	0	7.9	0	0	0.06	9.46	1.76
21021600	WHISKEY	Transition	45.9726	-95.5753	52.42	18.69	5.66743	4.8476	63.9	14	180.66	0	0.53	4.5	26.31	0	0	0	0	0	0	0.16	3.05	0	3.9	1.56	0	0	0	0	6.35	0	0	5.48	0	65.96
21022600	MOON	Transition	45.9533	-95.5903	46	42.13	5.77186	4.9691	50.2	11.5	188.66	0	1	0.83	8.22	0	0	0	0	0	0	0	1.16	0	11.11	0.27	0	0	0	0	0.38	0	0	1.11	0	10.05
21024200	AARON	Transition	46.0716	-95.5852	12	4.33	5.67828	4.85678	220.6	4.8	208	0	0.48	6.86	27.48	0	0.13	0.06	0	0	0	0	2.48	0	14.48	7.17	0.08	0	0	0.2	5.28	0	0	3.95	2.51	5.71
21024500	MOSES	Transition	46.0612	-95.5992	12	3.97	5.67828	4.85678	332.7	9.7	225.5	0	3.85	1.61	11.15	0	0.43	0.08	0	0	0	0	2.46	0	12.95	6.65	22.65	0	0	0.03	5.01	0	0	1.75	1.46	6.95
21025700	OSCAR	Prairie	45.8307	-95.611	18	9.98	5.94847	5.20374	421	7.6	211	0	1.56	5.91	6	0	0.11	0.25	0	0	0	0	0.36	0.08	2.45	0.21	0	0	0	0	8.48	0	0	1.38	1.36	41.23
21026400	STOWE	Transition	45.9934	-95.6296	71	23.65	5.79057	4.9846	148.1	4.2	210.5	0	156.2	1.77	0.86	0	1.06	1.2	0	0.11	0	0	0.24	0	3.44	0	0	0	0	0	3.08	0	0	6.5	0.11	11.64
21029100	RED ROCK	Prairie	45.8574	-95.7134	87.45		5.94599	5.22187	286.6	6.7	289.5	0	2.15	3.58	4.18	0	0.03	0.73	0	0	0.01	0.03	0.1	0	2.52	0.3	0	0	0	0	3.6	0	0	1.3	0.01	27.5
21034300	LONG	Transition	45.9562	-95.6841	170	54.91	5.93865	5.151	88.2	5.4	194	0	16.6	0.2	0	0	0	0	0	0	0	0	0	0	19.4	0	0	0	0	0	0.2	0	0	6.8	0.2	4.4
21035300	ANKA	Transition	46.0811	-95.7318	38.49	15.68	5.78461	4.97314	56.2	3	211.86	0	29.75	0	0.5	0	0	0.5	0	0	0	0	0.87	0	13	1.12	0	0	0	0	1	0	0	0.5	0.75	25.12
21035500	INA	Transition	46.0768	-95.7235	33.72	12.77	5.78461	4.97314	81.7	14.6	226.66	0.66	0.33	1.33	0.66	0	0	0	0	0	0	0	0	0	9.33	0	0	0	0	0	0	0	0	1.33	0.33	5.66
21037500	CHRISTINA	Transition	46.0883	-95.7537	75.8	43.83	5.86533	5.0676	1610.5	4.2	227.61	0.42	92.59	0.04	0.15	0	8.82	0.89	0	0	0.00925926	0	0.04	0	11.99	0.09	0	0	0	0	1.29	0	0	1.7	0.72	10
22007400	BASS	Prairie	43.8192	-94.079	71.4	35.74	7.45819	7.25887	82.1	6	151	0	67.68	12.14	13.37	0	0	1.56	1.62	0	0.06	0	0.12	0	4.16	0	0	0	0	0	3	0	0	0	0	159
24001400	Albert Lea	Prairie	43.6344	-93.3413	212.5	55.91	7.20129	7.12281	1074.4	1.6	178	1.22	86.22	16.55	0.5	0	0	18.5	0.94	0	0	0.22	0	0	1	0	0	0	0	0	41.72	0	0	16.22	0.33	140.61
27011101	EAGLE	Transition	45.0743	-93.4132	30		7.46824	6.79376	117.9	10.3	125	0	9.62	23.7	11.2	0	0.41	0.25	0	0	2.7	0	0.05	0.41	6.77	1.22	0	0	0	0	3.41	0	0	0.11	0.38	39.33
27011600	RICE	Transition	45.1142	-93.4658	85	27.04	7.32835	6.68664	127.1	3.5	146	0	19	8.83	3.83	0.16	0	0.5	0	0	5.33	0	1.16	0	9.33	0.16	0	0	0	0	0	0	2.33	5.33	0.16	78.66
27011700	WEAVER	Transition	45.1099	-93.5032	22	7.91	7.29722	6.66536	60.4	17.3	106	0	0.05	2.66	10.11	0	0.05	0	0	0	0.16	0	0.27	0	11.22	0.38	0	0	0	0	0.11	0	0	0	10.66	0.38
27011800	FISH	Transition	45.0932	-93.4638	43.5	13.76	7.32835	6.68664	90.2	14.6	154.8	0	11.05	8.77	3.66	0.38	0.66	0.05	0	0	0.11	0	0.38	0	10.55	0.33	0	0	0	0	0.22	0	0.05	0.83	2.27	7.55
27013700	CHRISTMAS	Transition	44.8961	-93.5432	14.13	7.2	7.40149	6.76026	104	26.5	147.94	0	0.33	0	2.55	0	0	0	0	0	0	0	0.16	0	11.5	0.22	0	0	0	0	0.05	0	0	0.27	1.22	0.27
27014900	SPURZEM	Transition	45.0361	-93.6186	86.2	33.06	7.16125	6.56479	28.3	11.5	142.5	0	2.33	7.41	7.75	2.16	1.08	0.08	0	0	2.08	0	0.25	0	6.25	0.16	0	0	0	0	0.08	0	0	0	3.08	20.25
27017600	INDEPENDENCE	Transition	45.0319	-93.649	40.08	16.98	7.16014	6.57521	341.7	17.6	126.84	0	0.01	45.56	18.61	0.55	0	0.82	0	0	0.08	0	0.09	0.31	2.6	2.55	0	0	0	0	11.87	0	0.06	0.14	0.22	50.34
27017900	LONG, LITTLE	Transition	44.9473	-93.7061	29	22.64	7.26389	6.61664	43.8	23.1	91.66	0	0	0	0.25	0.11	0.11	0	0	0	0	0	0.13	0	2.69	0	0	0	0	0	0	0	0	0	1.8	0.44
27018100	Dutch	Transition	44.9445	-93.6811	88	43.77	7.26389	6.61664	64.5	13.7	136.5	0	7.05	11.5	6.55	0.05	0.27	0.88	0.05	0	0.16	0	0.94	0	4.66	0	0	0	0	0	0.05	0	0	0.44	5.66	2.61
27018400	WHALETAIL	Transition	44.9361	-93.7257	50.66	28.54	7.22279	6.58063	225.9	7.6	117.4	0	0.3	42.69	0.88	0.16	0.27	0.05	0	0	3.22	0	0.38	0	2.58	0.38	0	0	0	0	0	0	7.08	0.38	4.36	20.69
27019100	SARAH	Transition	45.062	-93.6716	69	23.4	7.03479	6.48249	232.3	17.9	119.5	0	1.04	14.7	13.51	1.2	0	0	0	0	1.29	0	0.08	0	8.87	0.04	0	0	0	0	0	0	0.95	0	7.07	3.1
27019200	REBECCA	Transition	45.0649	-93.7432	74.5	35.68	6.93472	6.40358	102.8	9.1	117.5	0	0	115.66	18	0	0	0.16	0	0	0	0	0.16	0	0	0	0	0	0	0	1.83	0	0	0	0	26.5
27019900	HAFTEN	Transition	45.0946	-93.6783	50.91		6.87567	6.32136	17.4	13.4	127	0	0.66	9.83	2.16	0.16	0.33	0.33	0	0	1.16	0	0.33	0	2.16	0.16	0	0	0	0	0	0	0	0	1.83	0.5
27066400	Wolfe Park	Transition	44.9352	-93.3437	177		7.77274	7.04233	1.2	6	75	0	15.5	7.5	4	0	0	0	0	0	0	0	2	0	3	0.5	0	0	0	0	0	0	0	0	0	0.5
27068300	TAFT	Transition	44.8927	-93.2501	41		7.82657	7.14238	5	13.7	101	0	36.25	5.5	0	0	0	10.75	1	0	0.5	0.25	0	0	0	0.5	0	0	0	0	0.5	0	9.5	0.25	0	2.25
29000200	MOW	Forest	46.8751	-94.7374	10	6.82	4.48904	3.53176	40.4	10.3	97	0	0	0.5	0.75	0.37	0	0	0	0	0	0	0.5	0	5.37	0.37	0.37	0	0	0	1.5	0	0	0	5.37	5
29000700	ISLAND	Forest	46.9679	-94.6931	30		4.62129	3.64008	31.5	14	79	0	4	23.33	6.33	0	0	0	0	0	0	0	0.33	0	11.66	0	0	0	0	0	0	0	0	1.33	2.33	1
29003600	CROW WING, 11TH	Forest	47.0148	-94.7226	15	12.14	4.67599	3.6861	319.8	24.3	140.66	0	0.03	0.58	5.33	0	0.19	0	0	0	0.03	0.08	2.05	0	2.78	1.82	1.67	0	0	0	7.78	0	0	2.16	2.65	22.2
29004500	CROW WING, 10TH	Forest	46.9892	-94.7543	25	20.35	4.55732	3.59385	70	12.1	145	0	0.27	4.66	5.83	0.27	0.27	0	0	0	0.83	0.05	1.61	0	4.11	2.11	0.5	0	0	0	3.61	0	0	3.11	2.5	14.11
29004800	BENEDICT	Forest	47.139	-94.6925	16	15.65	4.66079	3.66868	178.1	27.7	147	0	0.22	0.03	0.03	0.14	0.07	0	0	0	0	0	0	0	7.11	0.03	2.22	0	0	0	2.07	0	0	1.18	0.59	1.66
29006100	GARFIELD	Forest	47.2246	-94.7473	32	24.83	4.45065	3.57015	396.3	9.7	134	0	0.04	0.27	0.33	0.04	1.06	0	0	0	0	0	0.04	0	16.82	1.18	2.02	0	0	0	7.38	0	0	2.13	1.92	25.89
29007100	GRACE	Forest	47.4081	-94.7454	26	14.6	4.16631	3.47236	359.1	12.8	116.07	0	0	0.25	4.31	0	1.22	0	0	0	0	0	1.39	0	12.06	13.12	2.81	0	0	0.02	9.72	0	0	2.29	0.04	65.14
29007200	CROW WING, 8TH	Forest	46.9596	-94.7917	31.48	23.75	4.53493	3.58173	199.1	9.1	147	0	0	1.58	5.72	0.08	0.05	0	0	0	0.52	0	1.5	0	3.72	0.5	0.47	0	0	0	8.13	0	0	1.94	2.05	65.86
29007500	KABEKONA	Forest	47.1668	-94.7574	11.98	10.58	4.50067	3.59922	911.7	40.5	161.02	0	0.03	0	0	0.03	0.25	0	0	0	0	0	0	0	2.66	0.03	1.58	0.06	0	0.11	5.41	0	0	6.6	0.23	23.85
29007700	CROW WING, 3RD	Forest	46.8623	-94.8577	28.4	21.1	4.56769	3.63671	260.3	10.6	143	0	0.02	1.86	1.22	0.3	0.19	0.05	0	0	0	0	0.27	0	6.91	1.11	0.33	0.25	0	0.02	6.33	0	0	4.77	1.08	41.66
29008500	CROW WING, 2ND	Forest	46.8379	-94.8725	23.93	17.66	4.56769	3.63671	73.2	10.6	139	0	0	3.16	2.83	0.29	0.37	0.12	0	0	0	0	0.5	0	9.95	1.58	0.62	0.41	0	0	4.95	0	0	4.7	1.58	18.08
29008600	CROW WING, 1ST	Forest	46.8359	-94.8434	36.56	26.98	4.56769	3.63671	212.9	4.5	121	0	0.44	4.44	1.61	0.27	2	0.05	0	0	0	0	0.11	0	10.88	0.38	0	1.66	0	0	1.77	0	0	7.88	5.88	8.72
29008700	PALMER	Forest	46.8234	-94.8828	12.85	5.27	4.67843	3.74906	57.4	6.4	86.5	0	0	0.66	0.62	0	0	0	0	0	0	0	3.14	0	2.02	0.05	0.33	0	0	0	4.26	0	0	9.76	0	2.44
29009100	CROW WING, 7TH	Forest	46.9438	-94.829	30.5	22.14	4.53411	3.58797	102.8	12.8	154.5	0	0.05	4.27	2.27	0.44	0.38	0	0	0	0.33	0	1.72	0	2.11	3.16	1.94	0	0	0	10.27	0	0	4.44	0.66	12.55
29009200	CROW WING, 5TH	Forest	46.92	-94.892	22.12	17.31	4.52771	3.59319	158.7	10.6	182.5	0	0	0.69	3.75	0.08	0.3	0	0	0	0.05	0	0.86	0	4.41	0.38	0.58	0	0	0	5.16	0	0	2.69	1.52	29.66
29009300	CROW WING, 6TH	Forest	46.9283	-94.8637	21.7	15.95	4.54829	3.61131	129.5	12.1	192.5	0	0.02	2.36	4.52	0.19	0.27	0	0	0	0.22	0	0.83	0	3.8	0.61	0.44	0	0	0	8.19	0	0	2.75	2.36	50.97
29009800	WABOOSE	Forest	47.0569	-94.8275	35	34.42	4.513	3.55583	69.6	9.7	88	0	0.2	3.08	2	0	0	0	0	0	0.16	0	2.08	0	5.66	1.41	0	0	0	0	3.7	0	0	3.7	0	9.2
29010102	CROOKED, MIDDLE	Forest	47.0273	-94.8517	11		4.48901	3.54442	119	10	126	0	13.04	0.85	0.89	0	0	0	0	0	0.12	0	0.22	0	6.01	0.36	2.52	0	0	0.71	5.88	0	0	1.5	4.13	3.31
29011700	SPIDER	Forest	46.9965	-94.8554	5	3.62	4.49875	3.5581	220.2	29.2	156	0	0.06	0.28	0.48	0	0.04	0	0	0	0	0	0.13	0	6.26	0.15	1.24	0	0	0	1.31	0	0	1.35	1.04	6.75
29012700	CRAPPIE	Forest	47.1637	-94.9018	30		4.11599	3.24528	6	22.2	52.1	0	0	0	0	0	0	0	0	0	1.37	0	0	0	0	0	0	0	0	0	0	0	0	0	0	0
29013100	NELSON	Forest	47.1559	-94.844	12		4.29682	3.4131	13.3	5.9	52	0	0	0	5.75	0	0	0	0	0	0	0	3.75	0	11.75	2.25	0	0	0	0	0.75	0	0	0.25	0	12.25
29014200	DUCK	Forest	46.8085	-94.9061	22.5	8.05	4.67843	3.74906	131.9	7	104.5	0	0	0.62	3.33	0	0	0	0	0	0	0	0.87	0	0.74	0.37	0.14	0	0	0.03	12.74	0	0	10.03	0.37	6.66
29014300	STONEY, BIG	Forest	46.8766	-94.9231	16.03	5.65	4.53457	3.59742	129.1	7.3	108	0	0	2.75	5.22	0	0	0	0	0	0	0	3.33	0	4.16	4.44	0.03	0	0	0	4.53	0	0	8.83	2.44	3.87
29014600	BELLE TAINE	Forest	46.9453	-94.9014	11.05	9.23	4.52771	3.59319	479.7	17	127.37	0	0.05	4.41	0.47	0	0	0	0	0	0	0	1.25	0	5.41	0.8	0.91	0	0	1.44	6.63	0	0	5	11.8	1.08
29015000	SAND, LITTLE	Forest	46.9905	-94.9324	10.33	9.32	4.47467	3.5389	156.2	24.3	139	0	0.03	0.29	0.7	0	0.25	0	0	0	0	0	0.03	0	11.18	0.85	1.74	0	0	0.18	4.29	0	0	3.85	4.25	5.92
29015700	TWIN, NORTH	Forest	46.8083	-95.0268	36.28	23.56	4.6231	3.69008	91	3.6	175.75	0	0	0.16	2.33	1.16	2.5	0	0	0	0	0	0.16	0	6.83	0.66	1.33	5.83	0	0.33	2	0	0	17.16	1.5	29.66
29016100	LONG	Forest	46.8862	-94.9998	13.64	7.45	4.54556	3.60326	799.1	41.1	140	0	0.08	1.83	8.58	0.01	0.15	0	0	0	0	0	4.23	0	6.16	5.36	8.46	0.01	0	0.03	7.01	0	0	3.05	6.43	3.03
29016200	BOULDER	Forest	46.9681	-94.9271	13	7.21	4.47467	3.5389	145.7	8.5	105	0	0	1.22	1.03	0	0.67	0	0	0	0	0	0.89	0	5.26	2.64	0.41	0	0	0.25	6.44	0	0	6.07	8.6	6.04
29016900	PEYSENSKI	Forest	46.925	-94.9595	10	5.59	4.46661	3.524	78.9	4.2	93	0	15.5	1.25	4.25	0	0	0	0	0	0.25	0	6.75	0	9	5.5	3.25	0	0	0	0	0	0	1	0	0
29017200	STOCKING	Forest	47.0469	-94.9523	28.25		4.41696	3.51432	35.6	7.6	167	0	2.25	3.12	1.5	0	0	0	0	0	17.25	0	0	0	8.87	2.5	0	0	0	0	0	0	0	2.25	0.37	21.12
29018400	BLUE	Forest	47.018	-95.0042	10.9	7.17	4.44414	3.52235	131.1	25.6	127	0	0	0.88	0.55	0	0.08	0	0	0	0	0	0.52	0	0.33	1	8.41	0	0	0.52	12.72	0	0	4.41	0.38	12.5
29018500	SAND, BIG	Forest	47	-94.9683	10.8	10.07	4.45985	3.52312	671.6	41.1	140.5	0	0	0	0.25	0	0	0	0	0	0	0	0.57	0	2.16	0.49	23.36	0.01	0	0.92	10.51	0	0	3.16	0.55	18.39
29018600	EMMA	Forest	47.0174	-94.9471	15.81		4.4775	3.55032	31.1	15.2	147	0	0	0.5	0.37	0	0	0	0	0	0	0	0.25	0	10	0	0.5	0	0	0	1.25	0	0	1.75	1.5	6.37
29021600	GEORGE	Forest	47.192	-94.9771	14	11.06	4.13711	3.30903	323	8.8	146	0	0.08	0.81	1.52	0	0.63	0	0	0	0	0	1.72	0	10.41	5.18	0.93	0	0	0	8.95	0	0	2.29	27.89	11.52
29023400	MINNIE	Forest	47.2448	-95.0081	21		4.15824	3.37335	30.7	4.8	101	0	0	2.66	7.16	0	0	0	0	0	0	0	2.5	0	2	2	0	0	0	0	7.66	0	0	2.5	0	74.16
29023700	NEWMAN	Forest	47.3938	-94.9715	11		4.16311	3.49528	15.7	19.2	123	0	0	0	0	0	0	0	0	0	0.16	0	0	0	0	0	0	0	0	0	0	0	0	0.08	0	0
29024200	FISHHOOK	Forest	46.9564	-95.0642	12.55	10.3	4.48874	3.53832	660.7	23.1	150.25	0	3.13	0.2	7.13	0	1.41	0	0	0	0	0	1.42	0	14.54	2.96	9.95	0.18	0	0.05	5.02	0	0	4	2.95	5.56
29024300	POTATO	Forest	46.9991	-95.0499	12.93	10.86	4.47332	3.53593	850.2	26.5	158	0	0.01	0.08	1.75	0	0.06	0	0	0	0	0	0.18	0	5.75	1.98	11.51	0.18	0	1.33	6.4	0	0	2.91	1.76	15.1
29024900	HINDS	Transition	46.8342	-95.0519	15.51	8.88	4.66546	3.72308	119	10.9	144	0	0.58	0.58	9.25	0.25	0.58	0	0	0	0	0	2.16	0	14.41	2.75	0.58	0	0	0	0	0	0	1.08	6.66	0
29025000	PORTAGE	Forest	46.9655	-95.1236	40.67	29.14	4.492	3.55368	166.8	5.1	129.75	0	46.41	6.86	1.94	0	48.9	0	0	0	0.02	0	0.13	0	5.87	1.54	0	0	0	0	5.16	0	0	1.75	0.12	0.73
29025400	ISLAND	Forest	47.0489	-95.1058	32	27.13	4.38325	3.49761	220.2	19.8	172	0	0.11	0.52	0.5	0	0.11	0	0	0	0	0	0.13	0	7.77	2.47	1.16	0.66	0	0	5.36	0	0	2.88	1.52	48.16
29025600	EAGLE	Forest	47.0293	-95.1011	18.65	15.86	4.43997	3.51701	166.3	23.4	170	0	0.44	0.11	0.7	0	0.18	0	0	0	0	0	0.03	0	6.8	1.3	0.41	0.37	0	0	3.48	0	0	1.45	1.68	21.19
29027500	BLACKSMITH	Forest	47.111	-95.0487	10		4.1894	3.33235	14.9	13.7	17	0	0	0	0	0	0	0	0	0	2.62	0	0	0	0	0	0	0	0	0	0.25	0	0	0	0	0
29028600	ALICE	Forest	47.2229	-95.0822	28	25.15	4.08063	3.31774	48.9	6.4	187	0	73.08	2.58	0.25	0	7.16	0	0	0	0.08	0	0	0	8.08	3.5	1.5	0	0	0	1	0	0	3.08	3.91	30.25
29029200	BEAUTY	Forest	47.1641	-95.1239	14.63		3.97175	3.15706	21.8	16.1	44	0	0	0	7	0	0	0	0	0	0	0	5	0	16.5	2.5	0	0	0	0	1	0	0	0	0	0
29030900	LASALLE, LOWER	Forest	47.3372	-95.1714	13.72	13.23	3.95829	3.23147	89.4	64.9	176	0	0	0	0.33	0	0	0	0	0	0	0	1.25	0	5.66	0.25	0.75	0	0	0	1.83	0	0	1.58	0.25	1
29031000	Brush	Forest	46.8665	-95.1573	10		4.58718	3.646	35.6	5.2	38	0	0	6	0	0	51	0	0	0	0	0	2	0	5	7	0	0	0	0	0	0	0	0	0	0
29031200	CEDAR	Forest	47.0678	-95.1706	13	12.11	4.32947	3.44507	39.4	7.9	100	0	1	29.5	7.75	0	6.5	0	0	0	0	0	0	0	3	12.25	0	0	0	0	0	0	0	0.75	0	5.5
29031300	MANTRAP, LITTLE	Forest	47.1152	-95.1638	12.8	10.9	4.23721	3.38657	140.8	16.4	143	0	0.02	1.13	10.69	0	1.09	0	0	0	0	0	1.52	0	10.02	1.02	0.03	0	0	0	2.08	0	0	0.25	23.77	5.94
30000900	TYPO	Transition	45.4143	-93.0859	219.95	101.48	6.93738	6.09378	119.4	1.8	112	0	118.75	1	0	0	0	29	0	0	0	0	0	0	3.75	0	0	0	0	0	12.25	0	0.75	0.75	0	3.5
30002000	KRANS	Transition	45.6317	-93.1439	47		5.94346	5.27299	17	9.4	116.33	0	122.83	4	0	0	0	0	0	0	0.33	0	0.16	0	4.5	0.5	0	0	0	0	0	0	0	1.5	0	47.33
30002200	SKOGMAN	Transition	45.574	-93.1539	41.05	15.39	6.09	5.37593	91.5	10.9	111.66	0	15.83	5.55	4.66	0.72	0.27	0	0	0	0.05	0	0.16	0	4.77	0.22	0	0	0	0	0.94	0	0	0	0.27	6.33
30003600	ELMS	Transition	45.5455	-93.2144	21		6.14986	5.43408	21.4	7.9	105	0	3.5	0	0	0	0	0	0	0	0	0	0	0	2.5	0	0	0	0	0	0	0	0	0	0.25	3
30004300	FANNIE	Transition	45.5543	-93.1834	44.22	16.06	6.09689	5.38649	148.1	10	99	0	55.4	3.25	1.78	0.33	0.61	0	0	0	0	0	0	0	6.53	0.62	0	0	0	0	1.4	0	0	0.18	0.44	7.45
30004400	Little Stanchfield	Transition	45.6359	-93.234	153.6	60.61	6.11711	5.43551	55.8	3.6	160.9	0	66.83	13.08	2.75	3.41	0.25	1.33	0	0	1.66	0	0	0	11.75	0	0	0	0.16	0	0.41	0	0	22.83	0.41	1.91
30006200	ADAMS	Transition	45.6622	-93.2428	31		6.11711	5.43551	4.7	14.3	189	0	6.5	0	0	0	0	0	0	0	0.5	0	0	0	14	0	0	0	0	0	0	0	0	0	1	5.5
30007200	LONG	Transition	45.4752	-93.3458	57.71	26.4	6.46915	5.78078	157.8	4.5	97	0	107.79	41.33	2.87	0.41	1.91	0.41	0	0	0.79	0	0.04	0	16.5	0.16	0	0	0	0	0.54	0	0	1.75	0.2	5.83
30008000	FRANCIS	Transition	45.5059	-93.3298	464.7	191.41	6.28621	5.585	121.8	2.1	116.23	0	158.38	0.44	0	0.38	0	3.69	0	0	0.5	0	0	0	4.13	0	0	0	0	0	0	0	0	5.27	0	12.05
30009600	LORY	Transition	45.722	-93.3579	31	10.63	5.91354	5.26267	85.8	6.4	67	0	0.25	39.12	6.7	0	3.62	0	0	0	0	0	0.54	0	5.95	0.16	0	0	0	0	1.95	0	0.66	0	6	2.87
30010700	BLUE	Transition	45.4772	-93.4997	24.5	11.09	6.46782	5.78639	125.1	9.4	133.33	0	0.45	4.08	12.16	0	1.04	0	0	0	0.08	0	0.41	0	1.54	0.2	0	0	0	0	2.75	0	0	0.62	2.2	20.58
30013500	SPECTACLE	Transition	45.573	-93.3997	28	14.02	6.23053	5.53875	97	15.6	76.28	0	0.05	1.16	3.55	0.33	16.05	0	0	0	0	0	1.44	0	7.44	0.5	0	0	0	0	1.55	0	0	0.16	4.61	0.11
30013600	GREEN	Transition	45.5736	-93.4403	48.66	18.88	6.24056	5.55671	324.6	8.5	124.75	0	1.81	15.85	1.11	0.07	0.14	0.22	0	0	0.03	0	0.07	0	4.33	0	0	0	0	0	4.81	0	0	1.33	0.33	26.85
31000100	LONG	Forest	47.1791	-93.0697	10	8.98	4.13756	3.39143	50.2	25.6	125	0	0	1	0.33	0	0	0	0	0	0	0	0.33	0	1.83	0	0	0	0	0	0	0	0	0.83	0.33	4.33
31005100	STINGY	Forest	47.5972	-93.1143	28.5	27.27	3.70856	3.08776	153	7.6	23	0	0.05	0	0.16	0	0	0	0	0	0	0	0	0	3	0.11	1	0	0	0	5.77	0	0	2	0.5	2.5
31005800	BEATRICE	Forest	47.7081	-93.0672	20.01	19.51	3.62068	3.00708	49.7	8.8	7.25	0	0	0.16	0.16	0	0	0	0	0	0	0	1	0	3	0	0	0	0	0	1.16	0	0	2.33	0	4.5
31006700	SWAN	Forest	47.3037	-93.1851	23	17.87	4.09974	3.30811	1000.8	19.8	121	0	0.01	0.31	0.32	0	0.01	0	0	0	0	0	0	0	8.02	0	1.15	2.18	0.04	0	6.29	0	0	3.56	0.16	21.64
31008200	SAND	Forest	47.141	-93.3062	21	18.13	4.52964	3.57971	47.7	10.9	39.75	0	0.12	3.62	0.25	0	3.25	0	0	0	0	0	0	0	6	0	0	0	0	0	0.12	0	0	0	2.87	0
31008400	SHALLOW	Forest	47.1264	-93.2936	14.28	11.39	4.52964	3.57971	214.9	25.9	80	0	0	2.88	9.37	0	0.03	0	0	0	0.03	0	1	0	3.14	0.62	1.37	0	0	0	2.22	0	0	0.18	0.62	6.11
31010600	OX HIDE	Forest	47.3412	-93.2113	26	23.14	4.04631	3.24297	48.9	12.1	137.5	0	0	0.83	4.5	0	0	0	0	0	0	0	1	0	9.5	0	2.08	0	0	0	0	0	0	2.41	1.33	1.58
31014700	BRAY	Forest	47.4636	-93.2837	40	32.35	3.95551	3.21185	79.3	13.4	67	0	0	0.16	0	0	0	0	0	0	0	0	0	0	3	0	0	0	0	0	0.16	0	0	0.66	0	0.5
31015400	HARTLEY	Forest	47.5578	-93.3082	10	9.6	3.80457	3.08	113.7	14.9	73	0	0	6.16	1.33	0	0	0	0	0	0	0	0.33	0	4.66	0	0	0	0	0.33	0.33	0	0	1.16	0	34.33
31015600	LITTLE BEAR	Forest	47.6971	-93.2878	26	25.39	3.65276	2.94933	57.4	10.6	54	0	19.58	0.5	0.16	0	0	0	0	0	0	0	0	0	4.33	0.58	0	0	0	0	1.41	0	0	0.33	0	1.33
31015700	BEAR	Forest	47.6693	-93.2671	56	54.92	3.65276	2.94933	137.2	4.8	37	0	0.05	2.33	0.83	0	0	0	0	0	0.05	0	0	0	5.22	0	0.22	0	0	0	4.88	0	0	5.55	0	15.55
31015800	THISTLEDEW	Forest	47.7914	-93.2448	18.5	17.7	3.61747	2.87696	128.7	13.7	84	0	0	0.18	1.25	0	0	0	0	0	0	0	0.66	0	3.25	0.33	2.59	0	0	0	3.66	0	0	0.92	0	11.96
31019000	TWIN, NORTH	Forest	47.3071	-93.3182	26	19.4	4.22453	3.29164	101.2	12.8	108	0	0.08	5.58	7.25	0.16	0.16	0	0	0	0	0	1.25	0	8	0.91	1	1.83	0.08	0	0.41	0	0	1.16	2.41	1
31019100	TWIN, SOUTH	Forest	47.2985	-93.3266	27	21.11	4.22453	3.29164	72.4	12.1	105	0	0.08	3.58	5.75	0	0	0	0	0	0	0	0.75	0	13.41	1.16	0.75	0.66	0	0	0.25	0	0	0.83	1.83	0.5
31019300	CROOKED	Forest	47.4489	-93.3194	20.09	18.78	4.04854	3.23932	169.2	18.2	70.5	0	0	3.33	0.61	0.05	0	0	0	0	0	0	0.05	0	5.22	0.27	0.16	1.27	0	0	0.83	0	0	0.66	0.16	6.5
31019700	BATTLE	Forest	47.829	-93.3415	17.83	17.39	3.63858	2.89746	80.5	4.5	125	0	0	3.77	3	0	0.05	0	0	0	0	0	0.55	0	9.22	1.5	0	0	0	0	1.61	0	0	1.05	0	3.66
31021600	TROUT	Forest	47.2601	-93.4049	32.19	26.54	4.44385	3.39293	765.1	41.1	120.44	0	0	0.06	0.91	0.1	0	0	0	0	0	0	0.8	0	4.3	1.13	10.81	0	0	2.56	7.53	0	0	1.16	0.08	72.5
31025500	SNAPTAIL	Forest	47.4691	-93.3761	16.91	15.65	4.05717	3.22782	59.1	21.3	41.9	0	0	1.38	1.55	0	0	0	0	0	0.05	0	0.22	0	4.33	0.11	0	0	0	0	0.55	0	0	0.66	0	4.72
31025900	BALSAM	Forest	47.5337	-93.4285	17.94	17.11	3.96857	3.16083	287.4	11.2	92.4	0	0	2.79	1.58	0	0	0	0	0	0.08	0	0.2	0	7.62	0	0.91	0	0	0	0.91	0	0	0.25	0	4.25
31026800	ROUND	Forest	47.5993	-93.3608	17.14	16.36	3.78964	3.05053	203.2	12.1	22	0	0	0.03	2.62	0	0	0	0	0	0	0	0.25	0	3.4	0	0.55	0	0	0	9.33	0	0	1.18	0.03	30.62
31029200	OWEN	Forest	47.6792	-93.3889	15.5	14.93	3.70032	2.9546	104	10.3	10	0	0	3.44	10.77	0	0.33	0	0	0	0	0	1.27	0	9.66	0.38	0	0	0	0.05	1.44	0	0	0.33	0	12.22
31031700	LARSON	Forest	47.7657	-93.4124	53	52.99	3.65871	2.91551	80.1	53.9	134.33	0	0.16	0	0	0	0	0	0	0	0	0	0	0	0.16	0	0	0	0	0	0	0	0	2	0	35.41
31032000	WILSON	Forest	47.7375	-93.3451	10		3.56367	2.81786	34.8	18.2	73.5	0	0	0.29	0.25	0	0	0	0	0	0	0	0	0	5.62	0	0	0	0	0	0.54	0	0	0.12	0	1.37
31033400	DEER	Forest	47.8377	-93.3795	21.5	20.8	3.58342	2.85308	707.6	15.2	95.5	0	0	0.33	0.61	0	0.02	0	0	0	0	0	0.12	0	4.58	0.79	0.87	0	0	0.15	4.74	0	0	3.1	0	7.48
31033900	PICKEREL	Forest	47.8253	-93.3584	19.33	18.61	3.63858	2.89746	118.6	21.3	100	0	0	0.5	0.22	0	0	0	0	0	0	0	0	0	5.88	0	0	0	0	0.05	1.38	0	0	1.33	0	3.88
31034100	SPLITHAND, L.	Forest	47.066	-93.4483	37.57	35.75	4.60837	3.63696	90.2	7.6	79	0	0	9.16	0	0.83	0.25	0	0	0	0	0	0	0	12.83	0.25	0	1.66	0	0	1.16	0	0	2.83	1.08	53.83
31035000	ANDERSON	Forest	47.6683	-93.4576	12	11.7	3.66229	2.92839	110.9	33.5	46	0	0	0	0.33	0	0	0	0	0	0	0	0.16	0	1.66	0	0.33	0	0	0.16	2.5	0	0	0.16	0	2
31035300	SPLITHAND	Forest	47.0596	-93.4862	44.13	42.04	4.62901	3.65186	574.8	10.3	86	0.02	0	2.17	0.02	0.06	0.02	0	0	0	0	0	0	0	3.8	0.06	0.02	0.04	0	0	5.92	0	0	5.71	0	42.91
31037000	MCKINNEY	Forest	47.2544	-93.5331	25.2	21.17	4.66681	3.40389	46.5	10.3	32	0	0	9.4	10.2	0.2	0.4	0	0	0	0	0	0.2	0	11	1	0	0	0	0	0	0	0	0	8.4	0.4
31037200	ICE	Forest	47.2457	-93.5282	15.76		4.52911	3.38576	17	16.1	40	0	0	0.5	2.5	0	0.5	0	0	0	0	0.5	0.75	0	8.25	0.5	0	0	0	0	0	0	0	0.25	3	0
31037300	HALE	Forest	47.2461	-93.5482	14.55	10.46	4.45311	3.30676	57.4	18.2	93	0	0	1.9	3.6	0	0	0	0	0	0	0.5	0.2	0	1.2	0.2	0.3	0	0	0	0	0	0	0	0	0.5
31037400	FOREST	Forest	47.2387	-93.5483	19.13		4.45311	3.30676	15.2	9.4	135	0	0	2.91	13.56	0	0	0	0	0	0.06	0	0.83	0	2.54	2.08	0.64	0	0	0	1.31	0	0	1.16	0	16.33
31039200	WABANA	Forest	47.4256	-93.5241	10.31	9.98	4.22099	3.244	896.7	35	118	0	0	0.11	3.75	0	0	0	0	0	0.05	0	0.98	0	3.56	0.91	6.86	0	0	0.7	4.61	0	0	0.4	0.01	8.03
31039900	WABANA, L.	Forest	47.4004	-93.4916	14.25	12.46	4.36699	3.34235	42.1	17.3	60	0	0	2	14.33	0	0	0	0	0	0	0	1.33	0	3	0	1.33	0	0	0	4.33	0	0	0.33	0	14.66
31042200	RUBY	Forest	47.5184	-93.5533	10	9.68	3.91208	3.06558	98.3	26.8	48.75	0	0	0	3.01	0	0	0	0	0	0	0	0.52	0	8.05	0.27	1.62	0	0	0.97	3.93	0	0	2.22	0	4.56
31050600	LAKE OF ISLES	Forest	47.6962	-93.5626	17.5		3.62329	2.91386	27.7	14.6	28	0	0	0	0	0	0	0	0	0	0	0	0	0	9.5	0.5	0	0	0	0	1.75	0	0	0.25	0	8.5
31053800	SPIDER	Forest	47.491	-93.5773	29	28.65	4.0851	3.17672	546.1	10.9	88.5	0	0.1	0.88	13.9	0	0.1	0	0	0	0.08	0	0.33	0.14	6.08	3.71	0.84	0	0	1.75	2.99	0	0	4.92	0	28.76
31055400	SISEEBAKWET	Forest	47.1566	-93.6705	11.15	10.49	4.07929	3.01331	528.7	32	122	0	0	0	0.13	0	0	0	0	0	0	0	0.64	0	1.83	0.54	15.21	0	0	0	15.16	0	0	2.19	0	21.53
31056500	JAY GOULD	Forest	47.2451	-93.6249	41	35.82	4.58885	3.3872	172.4	10	103	0	0	0.74	2.54	0.84	1.72	0	0	0	0	0	0.68	0.06	10.48	2.19	0.3	0.79	0	0.06	3.97	0	0	1.46	0.95	17.93
31056900	GILES	Forest	47.241	-93.6787	21.5		4.58624	3.37361	41.7	18.2	90	0	0	5	19	0	0	0	0	0	0	0	0	0	8.5	3	0	0	0	0	0	0	0	0	2	39
31057100	LOON	Forest	47.2328	-93.6445	13.5	10.65	4.57847	3.35494	95.1	21	101	0	0	0.08	5.5	0.16	0.08	0	0	0	0	0	0.16	0	10.75	1.75	2.5	0	0	0	0.16	0	0	0	1.83	3.58
31057500	LITTLE BASS	Forest	47.2861	-93.6003	15	12.5	4.62869	3.32843	62.7	18.8	106.9	0	0	0.08	0.33	0	0	0	0	0	0	0	0.16	0	5.16	0	1.25	0	0	0	0.33	0	0	0.25	0.08	1.16
31057600	BASS	Forest	47.313	-93.6441	28.75	24.52	4.63353	3.38329	974.4	23.1	109	0	0.06	0.08	0.82	0.02	0.57	0	0	0	0	0	0.04	0	8.33	0.8	3.08	0	0	0.02	3.82	0	0	0.11	1	13.6
31062200	DEAD HORSE	Forest	47.5329	-93.6749	31	28.56	3.90665	3.05149	39.2	9.1	61.5	0	0.08	1.58	46.83	0	0	0	0	0	2.5	0	1.08	0	6	0.91	2.16	0	0	0	1.58	0	0	0.58	0	17.83
31062400	GRAVE	Forest	47.5046	-93.6643	16.45	14.86	3.86064	3.00978	202.4	11.8	119.5	0	0	1.51	8.7	0.22	0.22	0	0	0	0	0	0.55	0	8.22	1.37	1.33	0	0	0	4.25	0	0	0.25	0.88	37.92
31063700	DAY	Forest	47.4822	-93.6448	10		4.01535	3.10832	23	17.3	11	0	0	0.33	2	0	0	0	0	0	0	0	2	0	0	2.66	0	0	0	0	0	0	0	0	0	29.66
31065300	NORTH STAR	Forest	47.5536	-93.6661	12.91	12.13	3.76742	2.96338	428.7	27.4	104	0	0	0.64	6.87	0.04	0	0	0	0	0.04	0	0.39	0.02	2.79	0.93	3.27	0	0	0.43	3.7	0	0	0.35	0.04	7.37
31065700	JACK THE HORSE	Forest	47.6161	-93.6368	10	9.79	3.70707	2.95478	155	13.7	110	0	0	1.25	1.25	0.12	0.25	0	0	0	0	0	0.62	0	7.5	0.5	1.62	0	0	0	0.37	0	0	0.62	0.12	0.5
31066500	NORTH STAR, L.	Forest	47.5788	-93.6669	9		3.81554	3.0075	21.8	13.1	135	0	0	0.33	7.66	0	0	0	0	0	0.66	0	0	0.66	4.66	0.33	0.66	0	0	0	0	0	0	0	0	23.66
31067100	BIG ISLAND	Forest	47.5702	-93.5945	10	9.58	3.77761	2.95665	96.3	12.8	14	0	0	2.66	21.5	0	0	0	0	0	0	0	1.16	0	11	0	0	0	0	1	0.5	0	0	0	0	5
31068700	JOHNSON	Forest	47.6266	-93.6554	21	20.24	3.66988	2.97025	123.4	15.5	103	0	0	1.33	1.33	0.05	0	0	0	0	0	0	0.16	0	8.38	0.11	1.38	0	0	0	2.22	0	0	1.33	0.11	13.38
31069600	HORSESHOE	Forest	47.6626	-93.6882	18.28	17.56	3.69749	2.99887	109.3	7.6	36	0	12.8	1.1	1.1	0	0.9	0	0	0	0.1	0	0.3	0	14.8	0.6	0.9	0	0	2.1	2.9	0	0	3	0	8.2
31071900	DEER	Forest	47.3808	-93.6637	21.5	19.55	4.37869	3.31375	1658.7	36.8	106	0	0	0.24	1	0	0	0	0	0	0	0	1.46	0.2	0.64	0.53	28.77	0	0	3.62	7	0	0	1.8	0	25.75
31072500	TURTLE	Forest	47.6275	-93.6878	9.4	9.02	3.69749	2.99887	830.7	41.7	116.5	0	0	0.56	3.18	0	0	0	0	0	0	0	0.71	0	3.05	0.75	6.3	0	0	4.45	3.45	0	0	0.3	0.06	2.93
31075800	BOWSTRING, L.	Forest	47.493	-93.7269	26.14	22.58	4.10681	3.20549	129.1	10	128.5	0	0	0.74	2.58	0.04	0.2	0	0	0	0	0	0.07	0	8.25	1.18	0.36	0	0	0	9.73	0	0	2.16	0.19	58.87
31077900	TURTLE, L.	Forest	47.6097	-93.7635	41	37.03	3.85983	3.08643	192.3	8.8	127	0	0.03	0.29	0.85	0.03	0.07	0	0	0	0	0	0.07	0	11.88	1.74	0.37	0.03	0	0	4.14	0	0	2.4	0.07	87.74
31078600	JESSIE	Forest	47.5864	-93.8186	34.55	32.5	3.90274	3.11858	709.7	12.8	117.5	0	0.02	0.83	0.06	0.12	0.05	0	0	0	0	0	0.03	0	2.3	0.06	1.36	0	0	0	13.3	0	0	5.14	0.01	45.62
31081200	BALL CLUB	Forest	47.3595	-93.9433	21.07	19.55	4.57996	3.65985	1593.5	25.9	130	0	0	0.33	0.02	0.44	0.02	0	0	0	0	0	0.02	0	9.33	0.08	0.31	0	0	0	2.71	0	0	1.91	0	16.82
31082200	BALL CLUB, L.	Forest	47.422	-93.994	37.54	36.37	4.52339	3.70492	53.4	9.1	131	0	0.05	2.38	0.16	0.22	0.22	0	0	0	0.11	0	0	0	9.77	0.05	0	0	0	0	0.33	0	0	0.38	0.05	44.44
31082600	SAND	Forest	47.6164	-94.0084	27	25.52	4.19476	3.38582	1752.2	21.3	95	0	0.22	0.2	0.08	0.17	1.91	0	0	0	0	0	0	0	10.75	0.17	0.66	1.73	0.02	0.04	6.73	0	0	1.33	0.02	15.24
31083200	RUSH ISLAND	Forest	47.6246	-93.9596	33	32.52	4.12861	3.32176	119.8	9.7	134.5	0	0	0.05	0.11	0.16	0.2	0	0	0	0	0	0	0	11.85	0.05	0.33	0	0	0	2.35	0	0	2.81	0	219.64
31084300	WHITEFISH	Forest	47.6836	-93.9644	37	34.95	3.89776	3.12182	227.9	15.5	135.5	0	0	0.27	0.05	0.11	0	0	0	0	0	0	0	0	11.77	1.83	0.94	0	0	0	3.72	0	0	1.44	0.5	19.83
31084500	CLEAR	Forest	47.7524	-93.9703	26	25.08	3.91349	3.14692	53.4	9.1	91.5	0	0	0.91	8.41	0	0.08	0	0	0	0	0	0.75	0	2.16	0.25	0	0	0	0	0.75	0	0	3.25	0	10.41
31085000	WINNIE, LITTLE	Forest	47.4171	-94.0247	31.75	26.86	4.57492	3.77653	379.7	8.5	134	0	0.16	0	0	0.13	2.75	0	0	0	0	0	0	0	11.94	0.08	0.44	0.36	0	0	6.75	0	0	4.55	0.05	24.38
31085200	CUT FT. SIOUX,L	Forest	47.5048	-94.0244	48.5	47.27	4.40374	3.60311	267.2	6	77.25	0	12.83	0.66	0.2	0.25	4.16	0	0	0	0	0	0	0	11.62	0.7	0.04	0	0	0	1.7	0	0	0.16	0.16	52
31087400	ALICE	Forest	47.5979	-94.1565	40		4.1886	3.37531	14.9	19.8	91	0	3.33	0.33	0.83	0.33	0.16	0	0	0	0	0	0.83	0	6	0.16	0	0	0	0	0.33	0	0	0	0.16	2
31088200	DORA	Forest	47.7419	-94.0458	37	35.09	3.95756	3.17004	180.9	5.4	96	0	20.81	0.12	0	0.06	3	0	0	0	0	0	0	0	3.25	0.25	0.25	1.12	0	0	1.25	0	0	7.31	0.12	72.12
31089600	ROUND	Forest	47.6188	-94.1641	50	46.83	4.1886	3.37531	1144.9	7.3	114.15	0	0.17	1.42	0.02	0.02	10.88	0	0	0	0	0	0	0	15.44	0	0.04	0.13	0	0	7.02	0	0	3.64	0	31.71
31090400	DUNBAR	Forest	47.6416	-94.2389	4	3.63	4.09086	3.28651	102.8	9.1	101	0	0.25	0.83	0.25	0	0.16	0	0	0	0	0	0	0	7.16	0	0	0	0	0	2	0	0	0.66	0.08	18.41
31091000	SHALLOW POND	Forest	47.748	-94.2597	5	4.58	3.95636	3.16958	71.2	4.2	107.66	0	2.33	0.25	0.16	0.16	11.16	0	0	0	0	0	0	0	15	0.25	0	0	0	0	5.08	0	0	2.5	0	57.75
31091300	ISLAND	Forest	47.814	-94.2363	39.75	36.97	3.88111	3.09744	1250.2	10.6	111.33	0	0.03	0.2	0.06	0	0	0	0	0	0	0	0	0	7.32	0.06	2.46	0	0	0.34	5.86	0	0	1.27	0	56.69
31092100	DIXON	Forest	47.6039	-94.2895	39.68	37.07	4.2241	3.41442	249.3	8.8	135	0	5.29	0.98	0.03	0	6.72	0	0	0	0	0	0	0	5.74	0.48	0.12	0	0	0	1.95	0	0	4.71	0.16	13.59
31092600	Sugar	Forest	47.4496	-94.3093	28.38	28.31	4.54104	3.63231	641.7	6.7	141.57	0	0.5	0	0	0	2.83	0	0	0	0	0	0	0	9.16	0	0	0.5	0	0	2.5	0	0	0.33	0	48.66
32001700	INDEPENDENCE	Prairie	43.7637	-95.0482	96		7.03046	6.75432	45.3	3	222	0	239	0.16	0.66	0	0	0	0	0	0	0	0.5	0	0.83	0.5	0	0	0	0	5.66	0	0	0	0	9.83
32001800	FISH	Prairie	43.8453	-95.0464	53.62	16.78	7.13435	6.80603	121.4	7.9	164	0.08	95.75	1.91	0.16	0	0	9.33	12.16	0	0	0	0	0	0	0.08	0	0	0	0.33	8.5	0	0	0	0	88.33
32002000	LOON	Prairie	43.5342	-95.0969	406.5	102.38	7.43506	7.08033	274.8	2.1	199	1.27	34.37	1.29	0.05	0	0	5.56	3.25	2.03	0	0	0	0	1.29	0	0	0	0	0	9.58	0	0	6.4	0	5.17
32002200	CLEAR	Prairie	43.6268	-95.0841	93.66	35.08	6.94415	6.63364	168	2.7	214	2.55	51.96	0.19	0	0	0.03	1.89	0.79	5	0	0	0	0	0.6	0	0	0	0	0	7.22	0	0	0.06	0.62	23.84
32002400	SPIRIT, LITTLE	Prairie	43.5085	-95.1261	111	39.59	7.4611	7.11594	231.5	2.4	180	1.4	41.93	1.62	0.04	0	0	3.38	0.32	4.73	0.22	0.08	0.04	0	0.11	0	0	0	0	0	9.58	0.22	0	0.21	0.14	38.55
32003300	PEARL	Prairie	43.5283	-95.1151	43	10.06	7.43506	7.08033	62.7	1.8	161	2.75	27	0.25	0	0	0	3.5	0	0	0.5	0	0	0	3.5	0	0	0.75	0	0	12.75	0	0	2.25	0	26
32005800	TIMBER	Prairie	43.8186	-95.2145	157.42	70.02	7.02561	6.72549	80.1	2.4	177.33	11.44	52.33	0.77	0	0	0	19.44	0	0	0	0	0	0	4.88	0	0	0	0	0	0.11	0	0	1.66	0	77
32006900	ROUND	Prairie	43.5586	-95.4351	84.5	24.81	7.08524	6.76701	414.5	2.7	162.71	2.91	8.78	5.74	0	0	0	1.58	6	4.03	0	0	0	0	0.74	0	0	0	0	0	46.7	0.83	0.06	2.05	0	7.48
33000100	ELEVEN	Forest	46.139	-93.0844	44	33.28	5.03318	4.40236	117.4	3.9	27.26	0	0.75	8.54	4.66	0	0.95	0	0	0	0.08	0	0.08	0	6.41	2.04	0	0	0	0	2.91	0	0	0.04	0.87	5.79
33000300	FIVE	Forest	46.1449	-93.1414	27		5.02346	4.39458	17	9.7	4.75	0	0.66	0	1.83	0	0	0	0	0	0	0	0.33	0	3.33	0	0	0	0	0	0	0	0	0.16	0	3.66
33000900	POMROY	Transition	46.0151	-93.1799	19	15	5.18154	4.63367	170.8	3.3	8.33	0	68.54	1.54	3.2	0	1.04	0	0	0	1.66	0	0.5	0	3.7	1.2	0	0	0	0	4.5	0	0	0	0.16	6.2
33001500	MUD	Transition	45.8977	-93.1739	151.16	78.5	5.50782	4.96438	86.6	3.3	84.5	0	1.12	7.87	0.5	0	0.12	0.06	0.06	0.62	0	0	0.12	0	6.81	0.06	0	0	0	0	4.43	0	0.31	6.18	0.12	10.93
33002400	FULL OF FISH	Transition	46.0358	-93.2288	36		5.21422	4.65986	31.5	8.5	9	0	0	0	0	0	0	0	0	0	1.5	0	0	0	0	0	0	0	0	0	0	0	0	0	0	0
33002800	KNIFE	Transition	45.9747	-93.3099	93.36	66.13	5.32818	4.81014	512.5	4.5	104.06	0	1	29.05	3.8	0	0	0	0.03	0	0.2	0	0.1	0	4.1	0	0.4	0.11	0	0.05	7.51	0	0	5.36	0.08	40.01
33003000	PENNINGTON	Transition	45.781	-93.2722	18	7.4	5.803	5.18011	48.1	7.6	9.5	0	2.12	0.62	1.25	0.12	10.37	0	0	0	0.12	0	0.37	0	5.37	2.37	0	0	0	0	0	0	0	0	7.75	1.12
33003200	LEWIS	Transition	45.7478	-93.3671	27.81	11.86	5.91354	5.26267	89	14.6	104.33	0	0.27	5.66	4.33	0	0.44	0.05	0	0	0	0	0.44	0	6.72	0.11	0	0	0	0	1.38	0	0	0.22	0.38	0.66
33003300	DEVILS	Transition	45.8151	-93.3337	40		5.71886	5.12585	23.4	5.7	125	0	72.75	0.5	1.25	0	0	0	0	0	0	0	0	0	1.41	0	0	0	0	0	0	0	0	0.66	0	9.33
33003600	FISH LAKE	Transition	45.8339	-93.3123	89.75	58.01	5.59721	5.06576	164.7	2.4	94	0	6.33	23.3	2.58	0.05	0.22	0.13	1.13	4.58	0.19	0	0.05	0	7	0	0	0.19	0.05	0	1.69	0	0.44	10.88	0.44	2.88
33004000	ANN	Transition	45.9143	-93.4131	68.2	57.05	5.47656	4.93599	264.3	5.1	58.12	0	0.13	3.77	0.41	0.11	0.13	0.02	0.41	0.22	0	0	0	0	2.91	0	0	0.02	0	0	1.75	0	0	3.69	0.22	26.25
34003200	CARRIE	Prairie	45.0822	-94.7865	56	16.44	6.75783	6.06243	32.7	7.9	185.37	0	26.66	7.33	0.33	0	0	3.5	0	0	0	0	0.5	0	8.16	0	0	0	0	0	2.33	0	7.83	0.66	0	13.66
34004400	DIAMOND	Transition	45.1831	-94.843	76.65	22.92	6.73875	5.91371	633.6	8.2	152.33	0	57.56	6.2	0.91	0.14	2.53	1.4	0	0	0	0.05	0	0	4.2	0.06	0	0	0	0	7.6	0	0	0.7	1.1	32.23
34006200	CALHOUN	Transition	45.2733	-94.8326	25.5	8.43	6.76232	5.85768	250.2	3.9	168.33	0	18.36	3.9	7.47	0.12	6.04	0.63	0	0	1.19	0.16	2.63	0	13.43	12.12	0	0	0	0	1.13	0	0	0.28	18.33	10.6
34006600	LONG	Transition	45.326	-94.8669	19	9.68	6.77356	5.78883	115.7	14	157.87	0	0.79	1.36	5.92	0.16	0.35	0	0	0	0	0.02	0.34	0	5.67	0.17	0	0	0	0	1.8	0	0	0.3	4.42	0.92
34007200	LILLIAN	Prairie	44.9635	-94.8752	76	21.82	6.84981	6.22358	465.1	2.3	199.5	0.62	128.16	0.41	0	0	0.06	1.97	0.27	0	0	0	0.06	0	1.6	0	0	0	0	0	9.5	0	0.04	3.89	0	26.43
34007800	BASS	Transition	45.1994	-94.8789	41		6.69494	5.86264	21	9.4	135.37	0	26.87	5.87	0.5	0	1.75	0.5	0	0	0	0	0.12	0	8.87	0	0	0	0	0	3	0	0	4	0.75	17.5
34007900	GREEN	Transition	45.2518	-94.9043	16.64	6.44	6.87908	5.88006	2188.6	33.5	170.93	0	1.46	0.87	1.96	0.01	0.18	0.11	0.00925926	0	0	0.35	0.85	0	2.69	1.12	8.3	0	0	2.52	9.38	0	0	1.26	1.27	14.43
34008600	KANDIYOHI, BIG	Prairie	44.9953	-94.9461	160.66	43.88	6.80715	6.18228	1089.8	4.5	191.44	0.14	21.89	0.35	0.08	0	0.26	7.67	1.7	0	0	0	0	0	1.74	0	0	0	0	0.39	12.6	0	0	2.09	0	10.37
34011600	HENDERSON	Transition	45.2307	-94.9929	20		6.69622	5.78836	29.5	17.3	233.11	0	0.33	1.33	4.16	0	0	0.33	0	0	0.05	0.05	0.38	0	4.33	1.27	0	0	0	0	1.11	0	0	0.44	0	10.44
34011900	ELKHORN	Transition	45.2113	-94.9424	17.5		6.75935	5.83774	35.2	12.4	189.75	0	3.33	0	1.58	0	0	0	0	0	0	0	0.2	0	9.91	0.5	0	0	0	0	0.5	0	0	0.7	0.58	8.29
34014200	GEORGE	Transition	45.2426	-94.9839	14.6	9.35	6.69622	5.78836	93.5	10.3	254.66	0	3.06	0.97	10.56	0.16	0.08	0	0	0	0	0.4	1.36	0	5.62	1.89	0	0	0	0	3.2	0	0	1.04	3.17	3.96
34015400	NEST	Transition	45.2603	-94.9606	17	6.14	6.82924	5.80897	382.5	12.1	182.25	0	0.58	2.03	7.49	0	0.27	0.25	0.02	0	0	0	0.02	0	5.23	0.05	0	0	0	0.79	6.18	0	0	3.72	2.08	14.39
34015800	MUD/MIDDLE FORK CROW R.	Transition	45.3221	-94.938	29	9.98	6.83793	5.72836	938.4	4.2	188	0	28.02	1.41	0.58	0.44	11.57	0.15	0	0	0.02	0	0.25	0	10.43	1.88	0	0	0	0	2.05	0	0	3	13.88	4.66
34016900	WAGONGA	Prairie	45.0591	-94.9957	167	42.05	6.71653	6.02264	673.6	4.5	186.1	0	116.43	0.5	0	0	0.43	49	0	0	0	0	0	0	11.31	0	0	0	0	0	26.43	0	0	2.5	0	19.31
34017100	EAGLE	Transition	45.1837	-94.9997	43	12.8	6.58418	5.79113	333.6	20.4	164.5	0.43	24.01	1.11	0.11	0	0	0.38	0	8.1	0	0	0	0	2.23	0.03	0	0	0	0	13.71	0	0	1.81	0.18	27.78
34017200	RINGO	Transition	45.2283	-95.0133	94.22	42.73	6.6499	5.77229	289.8	3	201	0.75	34.25	11.64	0.08	0	0	7.77	0	0	0.12	0.06	0.06	0	3.12	0	0	0	0	0	14.27	0	0	0.43	0	0.95
34018000	WILLMAR	Transition	45.138	-95.0365	108	30.73	6.51985	5.82242	176.1	4.2	199.33	1.41	55.5	14	0.66	0	0	2.5	0.66	12.91	0	0	0	0	3.33	0	0	0	0	0	20.08	0	0	3.75	0	3.75
34018100	FOOT	Transition	45.1313	-95.0623	60.5	17.6	6.52404	5.83435	280.9	7.3	160.33	0.25	86.16	6.58	2.33	0	0	1.41	0.25	3.41	0.33	0	0.08	0	4.41	0	0	0	0	0	5.58	0	0	0.75	0	8.41
34019200	LONG	Transition	45.2018	-95.0351	68.14	31.99	6.5565	5.80331	637.6	4.8	237	0	4.44	0.32	0.04	0	0	1.32	0	0	0	0.04	0	0	1.77	0	0	0	0	0	5.28	0	0	0	0	9.48
34019300	POINT	Transition	45.1944	-95.0173	33	20.7	6.5565	5.80331	66.3	9.7	253.37	0	46.33	0	3.54	0	0.68	0	0	0	0	1.56	0.45	0	5.47	0.12	0	0	0	0	2.7	0	0	0	0	26.93
34020600	ANDREW	Transition	45.3108	-95.0426	17.5	6.52	6.80383	5.83486	329.5	7.9	167.85	0	6.84	3.82	5.63	0.19	0.92	0.17	0	2.5	0	0.11	0.37	0	5.66	0.69	0	0	0	0	8.36	0	0	1.05	3.04	14.78
34021700	FLORIDA	Transition	45.2518	-95.0558	22.14	10.24	6.75929	5.83743	272.8	12.1	210.12	0	7.54	0.79	7.97	0.03	2.6	0.73	0	8.21	0.03	0.4	0.83	0	7.82	2.52	0	0	0	0	10.69	0	0	1.01	0.96	33.67
34022400	GAMES	Transition	45.3329	-95.1006	28.85	9.96	6.72381	5.81924	208.5	12.8	162.85	0	2.23	2.4	6.6	0.16	0.16	0.1	0	9.8	0	0.03	0.16	0	6.26	0.23	0	0	0	0	2.56	0	0	0.43	3.56	26.06
34024600	SOLOMON, EAST	Prairie	45.178	-95.1021	87.75	39.31	6.51333	5.77164	285.8	4.2	269.5	0	11.43	2.18	0.5	0	0	2.81	0	0	0	0	0.43	0	2.18	0	0	0	0	0	11.56	0	0	0.93	0	9.68
34025100	NORWAY	Transition	45.3185	-95.1178	45.5	15.1	6.72381	5.81924	948.9	10	162.3	0.21	1.4	13.5	4.83	0.02	0.34	0.23	0	26.24	0.27	0	0.08	0	3.77	0.06	0	0	0	0	9.32	0	0	2.86	0.41	26.56
34032100	SWENSON	Prairie	45.2675	-95.1386	84	23.53	6.65251	5.82082	44.1	4.2	195.5	0	26.43	10.46	0.16	0	0.93	2.13	0	0	0	0	0	0	5.16	0	0	0	0	0	1.93	0	0	0.16	0.86	24.63
36000600	Rat Root	Forest	48.5045	-93.2742	36	34.28	3.20708	2.54039	455.4	2.4	73	0	1.28	0.26	0	0	0	0	0	0	0	0	0	0	1.92	0	0	0.37	0	0	0.71	0	0	0.85	0	11.37
36000800	MOOSE	Forest	48.3894	-93.4245	21		3.36726	2.62418	21.4	2.1	12	0	0	1.33	0	0	0	0	0	0	0	0	0	0	2.5	0	0	0	0	0	0	0	0	0	0	27.5
36000900	SERETHA	Forest	48.0101	-94.0988	25		3.77076	2.98553	22.6	7.6	61	0	0	0	8.16	0	0	0	0	0	0	0	0	0	7.83	0	0	0	0	0	2.16	0	0	0.25	0	0
36001100	CLEAR	Forest	47.965	-94.1	10	8.11	3.76851	2.97889	31.5	9.1	57.5	0	8.43	0	10.37	0	10.68	0	0	0	0	0	0.18	0	14.81	0	0	0	0	0	1.68	0	0	0	0	5.5
36001400	DARK	Forest	47.9563	-94.0932	11	8.81	3.77946	3.0061	40.4	15.2	89	0	0.37	0	0.87	0	5.68	0	0	0	0.12	0	0	0	11.56	0	0	0	0	0	1.81	0	0	2.93	0	5.56
36001800	BARTLETT	Forest	47.8779	-94.2669	76.5	58.16	3.84453	3.04911	118.2	4.8	99.5	0	95.58	6.5	0	0	8.45	0	0	0	0	0	0	0	3.04	0	0	0	0	0	0	0	0	0.08	0	190.37
36001900	TEUFER	Forest	47.8708	-94.2183	11		3.8429	3.06657	17	15.8	92	0	0.12	0.45	0	0	0	0	0	0	0.08	0	0.08	0	8	0.33	0	0	0	0	2.66	0	0	0.08	0	76.95
36002100	Cameron	Forest	47.8597	-94.2824	35	32.04	3.84235	3.06546	14.9	7.9	116.5	0	1	0	0	0	0	0	0	0	0	0	6	0	2	0	0	0	0	0	0	0	0	0	0	260.5
36002400	Battle	Forest	47.874	-94.3422	20	16.35	3.85263	3.06328	130.7	2.5	107	0	80.83	0	0	0	6	0	0	0	0	0	0	0	2	0	0	0	0	0	0	0	0	0.66	0	62.33
37004600	LAC QUI PARLE	Prairie	45.0916	-95.9751	132	39.31	6.90583	5.97021	2262.7	4.5	232	0.93	2.8	5.59	0.15	0	0.83	3.42	4.9	19.2	0.00462963	0.00462963	0.00925926	0	5.56	0	0.06	4.4	0.11	0	22.4	6.74	1.57	5.03	0.8	6.6
38001400	CRAMER	Forest	47.5211	-91.0975	12.05	11.79	3.6956	3.082	25.1	1.2	21.6	0	0	0	0	0	0	0	0	0	0	0	0	0	16	7	0	0	0	0	0	0	0	3	0	30
38001700	BLESNER	Forest	47.4856	-91.1429	10		3.70754	3.0706	7.2	3.3	16	0	0	0	0	0	0	0	0	0	0	0	0	0	0	0	0	0	0	0	0	0	0	0	0	0
38002000	EAST	Forest	47.627	-91.0402	28		3.39622	2.84692	28.7	5.4	17.5	0	0	0	0	0	0	0	0	0	0	0	0	0	0.22	0	0	0	0	0	0	0	0	30.22	0	13.44
38002300	SHOEPACK	Forest	47.6003	-91.1207	20		3.42815	2.85838	19.6	3.3	16	0	0	0	0	0	0	0	0	0	0	0	0	0	12.66	0	0	0	0	0	0	0	0	12.66	0	0.66
38002400	CROOKED	Forest	47.6042	-91.0757	32	31.73	3.37149	2.80901	114.5	5.4	20	0	0	0	0	0	0	0	0	0	0	0	0	0.66	1.62	0	0	0	0	6.33	14.06	0	0	4.81	0	16.39
38002600	HARE	Forest	47.6043	-91.0485	15		3.37149	2.80901	22.2	5.4	23	0	0	0	0	0	0	0	0	0	7.33	0	0	0	0	0	0	0	0	0	0	0	0	46.83	0	65
38002700	Morris	Forest	47.5965	-91.0263	17		3.29443	2.74542	7.9	1.2	21	0	0	0	0	0	0	0	0	0	1.5	0	0	0	0	0	0	0	0	0	0	0	0	0	0	0
38003100	THUNDERBIRD	Forest	47.5954	-91.0984	17	16.87	3.42815	2.85838	40.8	5.4	17	0	0	0	0	0	0	0	0	0	0	0	0	0	1.19	0.22	0	0	0	0	19.63	0	0	22.3	0	5.91
38003300	NINE MILE	Forest	47.5788	-91.0822	15.5	15.14	3.53785	2.95128	119.8	12.1	22.25	0	0	0	0	0	0	0	0	0	0	0	0	0	10.08	0.08	0	0	0	0	11.58	0	0	17.91	0	24.58
38003800	LUPUS	Forest	47.6328	-91.1422	36		3.23532	2.65976	37.6	2.1	16.5	0	0	0	0	0	0	0	0	0	0	0	0	0	7.25	0	0	0	0	0	0	0	0	20	0	2.75
38004200	WYE	Forest	47.7001	-91.1288	13		3.15683	2.60669	22.2	3.9	16	0	0	0	0	0	0	0	0	0	0	0	0	0	5.27	0	0	0	0	0	4.55	0	0	12.72	0	3.61
38004700	WILSON	Forest	47.6711	-91.0744	12.46	12.43	3.21379	2.68501	251.8	16.1	26.12	0	0	0	0	0	0	0	0	0	0	0	0	0	4.25	0	0	0	0	0	13.92	0	0	14.74	0	5.48
38004800	HARRIET	Forest	47.6678	-91.1159	12	11.81	3.16147	2.62532	107.2	11.2	26	0	0	0	0	0	0	0	0	0	0	0	0	0	3.05	0	0	0	0	0	24.88	0	0	13.55	0	5.38
38004900	WANLESS	Forest	47.6749	-91.138	16		3.15683	2.60669	31.5	4.8	25	0	0	0	0	0	0	0	0	0	0	0	0	0	8.25	0	0	0	0	0	0	0	0	8.58	0	1.83
38005100	WILSON, LITTLE	Forest	47.6573	-91.0684	10		3.34299	2.78419	21.2	6.7	15.5	0	0	0	0	0	0	0	0	0	0	0	0	0	2	0	0	0	0	0	5.33	0	0	9.5	0	1.88
38005300	DAM FIVE	Forest	47.6452	-91.1023	31	30.22	3.28019	2.71925	38.4	11.5	36	0	0	0	0	0	0	0	0	0	0	0	0.1	0	0.81	0	0	0	0	0	7.38	0	0	25.45	0	4.88
38005700	HOGBACK	Forest	47.6435	-91.1367	16		3.23532	2.65976	16.1	13.1	15.5	0	0	0	0	0	0	0	0	0	0	0	0	0	0	0	0	0	0	0	0	0	0	0.33	0	1
38005800	SCARP	Forest	47.6397	-91.13	16		3.23532	2.65976	17	4.5	9.5	0	0	0	0	0	0	0	0	0	0	0	0	0	0	0	0	0	0	0	0	0	0	0	0	0
38006000	WHITEFISH	Forest	47.7097	-91.0408	29	28.94	3.20446	2.69572	137.2	14.9	13.5	0	0	0	0	0	0	0	0	0	0	0	0	0	3.83	0	0	0	0	0	41.58	0	0	11.58	0	22.33
38006400	COFFEE	Forest	47.7777	-91.0788	12	11.85	3.10582	2.60214	52.2	3.3	9	0	0	0	0	0	0	0	0	0	0	0	0	0	3.05	0	0.77	0	0	0	2.72	0	0	7.27	0	7.33
38006600	T	Forest	47.7434	-91.1066	18	17.74	3.13243	2.60367	136	4.5	8	0	0	0.83	0	0	0	0	0	0	0	0	0	0	3.41	0	0.41	0	0	0	7.41	0	0	8.83	0	7.33
38006700	ORGAN	Forest	47.7484	-91.035	24		3.20446	2.69572	15.3	2.1	4.5	0	0	0	0	0	0	0	0	0	0	0	0	0	6.25	0	0	0	0	0	0	0	0	5.5	0	2.75
38007400	SQUARE	Forest	47.8646	-91.1185	25	25	3.04263	2.52551	51.4	2.1	7	0	0	0	0	0	0	0	0	0	0	0	0	0	5.5	0	1	0	0	0	9.16	0	0	21.33	0	20.33
38007900	WATONWAN	Forest	47.8455	-91.0846	14.5		3.04263	2.52551	23.8	7.6	10	0	0	0	0	0	0	0	0	0	0	0	0	0	6.25	0	0	0	0	0	5.75	0	0	15	0	2.5
38008000	KAWISHIWI	Forest	47.8463	-91.1112	20	20	3.04263	2.52551	161.9	3.6	6	0	0	0	0	0	0	0	0	0	0	0	0	0	3.85	0	0.77	0	0	0	5.77	0	0	20.33	0	8.88
38019300	Mueller	Forest	48.0815	-91.0548	21		3.17069	2.59724	9.8	10.9	11	0	0	0	0	0	0	0	0	0	0	0	0	0	1.5	0	0	0	0	0	0	0	0	6	0	3.5
38021800	ELIXIR	Forest	47.6463	-91.1468	10		3.23532	2.65976	7.6	2.4	27	0	0	0	0	0	0	0	0	0	0	0	0	0	3	0	0	0	0	0	0	0	0	35	0	0
38021900	SILVER ISLAND	Forest	47.7316	-91.1355	36	35.58	3.12472	2.59474	446.1	4.5	12.4	0	0	1.19	0	0	0	0	0	0	0	0	0	0	3.41	0	0.8	0	0	0	13.3	0	0	12.16	0	11.13
38023000	NICADO	Forest	47.3611	-91.2694	11		3.83031	3.226	5.1	5.4	29	0	0	0	0	0	0	0	0	0	0	0	0	0	5.08	0.16	0	0	0	0	0	0	0	0	0	0
38023100	TETTEGOUCHE	Forest	47.3451	-91.2688	14.85		3.83031	3.226	26.7	6	16.6	0	0	0	0	0	0	0	0	0	0	0	0	0	6	0	0	0	0	0	0	0	0	0	0	17
38023300	MICMAC	Forest	47.3476	-91.2545	19.33	19.18	3.83031	3.226	53.4	6	25	0	0	0	0	0	0	0	0	0	0	0	0	0	19.16	0	0	0	0	0	0	0	0	0	0	19.5
38024000	LESKINEN	Forest	47.4102	-91.2185	16		3.88236	3.24938	13.7	1.2	30	0	6.5	0	0	0	0	0	0	0	0	0	0	0	0	0	0	0	0	0	0	0	0	6	0	0
38024200	JOHNSON	Forest	47.3759	-91.1919	17.63		4.35865	3.64333	12.3	7.3	22	0	0	0	0	0	0	0	0	0	0	0	0	0	0	0	0	0	0	3.33	20.66	0	0	55.16	0	55.83
38024500	BALSAM	Forest	47.5384	-91.202	42	42	3.64722	3.01221	91	5.4	18.9	0	0	0	0	0	0	0	0	0	0	0	0	0	0	0	0	0	0	0	0	0	0	80.33	0	0
38024600	CRAMER HOMESTEAD	Forest	47.4991	-91.1702	28		3.84024	3.16292	10.1	6.7	17.1	0	0	0	0	0	0	0	0	0	0	0	0	0	0	1	0	0	0	0	0	0	0	74.5	0	22.75
38024700	TWENTY THREE	Forest	47.4916	-91.188	23		3.84024	3.16292	20.2	7	24.75	0	0	0	0	0	0	0	0	0	0	0	0	0	0	0	0	0	0	0	0	0	0	41.5	0	19
38025400	UNNAMED	Forest	47.6243	-91.2319	13		3.22119	2.63212	3.4	1.8	65	0	0	0	0	0	0	0	0	0	0	0	0	0	0	0	0	0	0	0	0	0	0	27	0	4
38025600	DIVIDE	Forest	47.6085	-91.2537	13.75		3.17783	2.58876	23.4	6.7	2.55	0	0	0	0	0	0	0	0	0	0	0	0	0	0	0	0	0	0	0	0	0	0	0	0	0
38025800	SECTION EIGHT	Forest	47.6144	-91.2396	12.67		3.22119	2.63212	2.2	7.3	1	0	0	0	0	0	0	0	0	0	0	0	0	0	0	0	0	0	0	0	0	0	0	0	0	0
38026900	HOMESTEAD	Forest	47.6439	-91.1701	25		3.21942	2.63468	17	2.2	13.5	0	0	0	0	0	0	0	0	0	0	0	1.37	3.5	0	0	0	0	0	0	0	0	0	22.87	0	12.75
38027100	Scott	Forest	47.6352	-91.1949	14		3.21942	2.63468	11	0.9	24	0	0	0	0	0	0	0	0	0	0	0	0	0.5	0	0	0	0	0	0	0	0	0	26.5	0	6
38028500	Swamp	Forest	47.7687	-91.1716	24		3.13843	2.61049	13.4	0.7	13	0	0	0	0	0	0	0	0	0	0	0	0	0	31	0	0	0	0	0	0	0	0	5	0	21
38029200	SECTION 29	Forest	47.7413	-91.2525	28	27.96	3.12211	2.5904	36	6	15	0	0	0	0	0	0	0	0	0	0	0	0	0	2.75	0	0.08	0	0	0	2.33	0	0	11	0	3.25
38029300	BUNNY	Forest	47.7286	-91.2669	25		3.12211	2.5904	15.7	1.9	8.3	0	0	0	0	0	0	0	0	0	0	0	0	0	7.5	0	0	0	0	0	0	0	0	18.5	0	10.5
38039300	DUMBBELL	Forest	47.6218	-91.2738	16	15.83	3.17783	2.58876	176.9	12.1	30	0	0	0	0	0	0	0	0	0	0	0	0	1.47	0	0	6.12	0	0	1.77	12.12	0	0	1.2	0	6.2
38039500	SYLVANIA	Forest	47.7218	-91.2749	25		3.12211	2.5904	29.9	1.3	24.85	0	0	0	0	0	0	0	0	0	0	0	0	0	6	0	0	0	0	0	0	0	0	7	0	39
38039600	ISABELLA	Forest	47.8126	-91.2924	41	40.87	3.12708	2.60314	613.7	5.7	9	0	0	0.13	0	0	0	0	0	0	0	0	0.03	0	2.04	0.13	0.58	0	0	0	9.22	0	0	6.11	0	3.97
38040600	LAX	Forest	47.3457	-91.299	20.33	19.52	3.70103	3.09961	119.8	10.6	33	0	0	1	3.75	0	0	0	0	0	0	0	0.08	0	3.25	0.12	0	0	0	0	8.25	0	0	4.54	0	7.37
38040800	BEAR	Forest	47.3128	-91.2914	10.66		4.31418	3.64456	7.2	21	12	0	0	0	0	0	0	0	0	0	0	0	0	0	0	0	0	0	0	0	0	0	0	8.44	0	0
38040900	BEAN	Forest	47.3089	-91.3012	18.28		3.86571	3.29685	12.1	7.9	24	0	0	0	0	0	0	0	0	0	0	0	0	0	0	0	0	0	0	0	0	0	0	103.5	0	0
38041500	DELAY	Forest	47.6235	-91.3052	14	14	3.14681	2.57042	42.1	5.4	25.1	0	0	0	0	0	0	0	0	0	0	0	0	0	3.33	0	3.58	0	0	4	10.33	0	0	1.75	0	3.5
38042000	Osier	Forest	47.5574	-91.394	35		3.12897	2.5705	26.3	1.9	0.5	0	0	0	0	0	0	0	0	0	0	0	0	0	0	0	0	0	0	0	0	0	0	0	0	40
38043100	TRAPPERS	Forest	47.6455	-91.3255	12		3.13349	2.57964	7.4	3.9	62	0	0	0	0	0	0	0	0	0	0	0	0	0	0	0	0	0	0	0	0	0	0	14	0	0
38043200	EIGHTEEN	Forest	47.6425	-91.3469	20	19.95	3.114	2.57803	40	3.6	24	0	0	0	0	0	0	0	0	0	0	0	0	0	0	0	0	0	0	0	13.16	0	0	13.95	0	8.5
38044100	JACK	Forest	47.7156	-91.2904	21		3.12211	2.5904	17	1.5	15.4	0	0	0	0	0	0	0	0	0	0	0	0	0	6	0	0	0	0	0	0	0	0	18.5	0	46.5
38044600	Sapphire	Forest	47.752	-91.329	22		3.14017	2.60044	12.6	1.3	10	0	0	0	0	0	0	0	0	0	0	0	0	0	0	0	0	0	0	0	0	0	0	18.5	0	0
38044700	Lunch	Forest	47.7543	-91.2922	18		3.14017	2.60044	7.3	2.7	12	0	0	0	0	0	0	0	0	0	0	0	0	0	0	0	0	0	0	0	0	0	0	5	0	6
38047200	BECOOSIN	Forest	47.9481	-91.3926	33		3.27611	2.70035	21	5.1	10	0	0	0	0	0	0	0	0	0	0.66	0	0	0	0	0	0	0	0	0	0	0	0	13.33	0	15.33
38047300	BENEZIE	Forest	47.9526	-91.3741	22		3.23853	2.66226	23.8	8.2	11.2	0	0	0	2.33	0	0	0	0	0	0	0	0.66	0	2.66	0	3	0	0	0	0	0	0	0	0	1
38053000	SUCKER	Forest	48.0433	-91.4164	28	27.9	3.32525	2.74554	154.6	9.4	30	0	0	0	0.11	0	0	0	0	0	0	0	0.03	0	1.58	0	1.02	0	0	0.5	7.56	0	0	3.91	0	1.8
38053800	KATHERINE	Forest	47.4414	-91.4711	13		3.26885	2.70431	26.4	1.8	24	0	0	0	0	0	0	0	0	0	0	0	0	0	13	0	0	0	0	0	0	0	0	0	0	3.5
38053900	CLOQUET	Forest	47.4353	-91.4897	41	41	3.26885	2.70431	73.9	2.1	26	0	0	0	0	0	0	0	0	0	0	0	0	0	5.58	0	0	0	0	0	7.87	0	0	5.18	0	23.56
38054000	SINK	Forest	47.4222	-91.4762	14		3.26885	2.70431	6.3	6.7	16.5	0	0	0	0	0	0	0	0	0	0	0	0	0	7.5	0	0	0	0	0	0	0	0	7	0	1.5
38055000	SURPRISE	Forest	47.7092	-91.5224	38		3.09818	2.58782	16.1	3	43	0	0	0.58	0	0	0	0	0	0	0	0	1.83	0	9.79	0.37	0	0	0	0	2.75	0	0	14.66	0	12.83
38055100	BEETLE	Forest	47.6942	-91.5203	21		3.08469	2.58199	10.6	7.9	45	0	0	0	0	0	0	0	0	0	0	0	0	0	0	0	0	0	0	0	0	0	0	0.16	0	0
38055200	DRAGON	Forest	47.6988	-91.5075	30		3.08469	2.58199	29.1	4.5	26	0	0	0	0	0	0	0	0	0	0	0	0	0	3.27	0	0	0	0	0	4.05	0	0	16.83	0	4.05
38055400	GANDER	Forest	47.688	-91.5079	12	11.96	3.08469	2.58199	45.3	2.1	28	0	0	0	0	0	0	0	0	0	0	0	0	0	12.2	0.37	0	0	0	0	0	0	0	5.41	0	13.5
38055700	GROUSE	Forest	47.6876	-91.4517	42	41.1	3.08137	2.56644	45.3	3.3	42	0	0	0.16	0.05	0	0	0	0	0	0	0	0.05	0	4.44	0.05	0.05	0	0	0.05	5.66	0	0	18.66	0	5.91
38055900	KITIGAN	Forest	47.6912	-91.4286	11		3.08137	2.56644	27.9	2.4	58	0	0	0	2.66	0	0	0	0	0	0	0	2	0	7.66	0	0.33	0	0	0.33	2.66	0	0	1.33	0	24.33
38056800	FLAT HORN	Forest	47.6607	-91.4584	30		3.06202	2.55682	22.6	3.9	37	0	0	0	0	0	0	0	0	0	0	0	0	0	4.33	7.16	0.16	0	0	0	2.66	0	0	24.66	0	8.83
38066500	GYPSY	Forest	47.7052	-91.6465	15		3.08954	2.60424	6.6	5.4	1.5	0	0	0	0	0	0	0	0	0	0	0	0	0	0	0	0	0	0	0	0	0	0	0	0	0
38066600	SLATE	Forest	47.692	-91.6356	43	42.62	3.08954	2.60424	119	2.1	25	0	0	0	0.38	0	0	0	0	0	0	0	0	0	6.27	0.11	0.72	0	0	0.05	4.75	0	0	10.77	0	10.66
38066800	SWALLOW	Forest	47.6968	-91.5847	17	16.92	3.08943	2.59464	59.9	11.5	54	0	0	0	0	0	0	0	0	0	0	0	0.33	0	13	0	4.66	0	0	0	24.33	0	0	4.66	0	7.33
38067000	PIKE	Forest	47.6774	-91.5526	15		3.07721	2.57415	30.7	2.4	53	0	0	0	0	0	0	0	0	0	0	0	0.75	0	9.5	0	0	0	0	0	0	0	0	15.25	0	13.25
38067100	TWO DEER	Forest	47.6863	-91.5737	15		3.07721	2.57415	17.4	2.1	44	0	0	0	0	0	0	0	0	0	0	0	2	0	9.5	0	0	0	0	0	0	0	0	13.75	0	39.5
38067400	CHUB, EAST	Forest	47.6782	-91.6234	29		3.08943	2.59464	25.9	2.7	12.83	0	0	0	1.5	0	0	0	0	0	0.25	0	0.25	0	13.62	1.62	0.75	0	0	0	0.25	0	0	7.25	0	20.75
38067500	CHUB, WEST	Forest	47.676	-91.6412	20	19.77	3.08954	2.60424	46.1	3.6	39	0	0	0	0.66	0	0	0	0	0	0	0	0	0	13.54	1.2	0	0	0	0	0	0	0	12.33	0	42.87
38067700	EIKELA	Forest	47.6709	-91.5889	14		3.08943	2.59464	3.5	10	0.45	0	0	0	0	0	0	0	0	0	0	0	0	0	0	0	0	0	0	0	0	0	0	0.12	0	0
38068000	East Moccasin	Forest	47.6708	-91.5364	30.33		3.08469	2.58199	5.7	1.5	4.16	0	0	0	0	0	0	0	0	0	0	0	0	0	0	0	0	0	0	0	0	0	0	0	0	167
38068600	MCDOUGAL, NORTH	Forest	47.6397	-91.5486	45	44.78	3.04778	2.55404	110.5	3.9	26.25	0	0	0	0	0	0	0	0	0	0	0	0	0	2.89	0	0.08	0	0	0.14	3.87	0	0	8.17	0	5.83
38068700	SHAMROCK	Forest	47.7191	-91.6156	24		3.09793	2.59974	22.2	3.9	38	0	0	0	0	0	0	0	0	0	0	0	1.75	0	0	0	0	0	0	0	0	0	0	0.33	0	0
38068800	NORWAY	Forest	47.7942	-91.5861	12		3.15768	2.64786	5.8	5.7	7	0	0	0	0	0	0	0	0	0	0	0	0	0	0	0	0	0	0	0	0	0	0	0	0	0
38069100	AUGUST	Forest	47.7613	-91.613	14.5	14.49	3.11135	2.61435	92.3	5.7	12	0	0	0	0	0	0	0	0	0	0	0	0	0	2.88	0	0.72	0	0	0	6	0	0	9.38	0	4.5
38071400	SECTION 12	Forest	47.9569	-91.5425	10		3.28104	2.72764	17.4	15.8	38	0	0	0	0.25	0	0	0	0	0	0.06	0.06	0.62	0	0.06	0	1.37	0	0	0.87	2.87	0	0	7.37	0	0.25
38071500	TRIANGLE	Forest	47.9375	-91.5517	10	10	3.28104	2.72764	125.1	13.1	35	0	0	0	0	0	0	0	0	0	0	0	0	0	2.69	0	2.15	0	0	0.59	8.05	0	0	2.43	0	2.14
38073500	SAND	Forest	47.5844	-91.6694	43	42.29	3.0051	2.52804	192.7	3.3	22.5	0	0	0	0	0	0	0	0	0	0	0	0	0	2.74	0	0	0	0	0	6.85	0	0	9.22	0	9.88
38073600	HARRIS	Forest	47.7599	-91.6859	33	32.42	3.12857	2.64961	49.7	4.5	34	0	0	0.61	0.16	0	0	0	0	0	0	0	0	2.11	0	0	0	0	0	0	5.66	0	0	0.27	0	6.22
38073700	BEAVER HUT	Forest	47.7312	-91.6665	50		3.10929	2.62217	22.6	3.6	22.15	0	0	0	0	0	0	0	0	0	0.31	0.43	0.08	0	0	0	0	0	0	0	0	0	0	47.77	0	4.35
38075100	THOMAS	Forest	47.2386	-91.7065	64	62.46	3.67893	3.06258	59.9	6	29.5	0	9.33	4.33	0.16	0	0	0	0	0	3.33	0	0.16	0	4.33	0.33	0	0	0	0	0	0	0	9	0	15.16
38075500	SULLIVAN	Forest	47.3778	-91.6745	25		2.95731	2.42869	21.3	2.1	32	0	0	0	0	0	0	0	0	0	0	0	0	0	5.83	0	0	0	0	0	0	0	0	5.83	0	14.16
38076900	Unnamed	Forest	47.7114	-91.7207	24		3.13799	2.67593	3.9	4.2	11	0	0	0	0	0	0	0	0	0	0	0	0	0	0	0	0	0	0	0	0	0	0	0	0	0
38077800	FARM, SOUTH	Forest	47.8913	-91.692	25	24.91	3.23154	2.71333	250.2	9.1	9.5	0	0	0.79	1.85	0	0	0	0	0	0.04	0	0	0	1.81	0	0.22	0	0	0.6	3.79	0	0	4.43	0	6.02
38077900	FARM	Forest	47.8992	-91.7292	20.11	19.84	3.24633	2.73588	537.6	17	10	0	0	0.33	0.68	0	0	0	0	0	0	0	0	0	1.19	0	1.89	0	0	0.81	5.93	0	0	3.04	0	3.01
38081000	CEDAR	Forest	47.957	-91.7921	14	13.82	3.38379	2.83671	187.8	13.7	25	0	0	0.02	0.02	0	0	0	0	0	0	0	0	0	2.94	0	0	0	0	0.63	11.19	0	0	6.05	0	5.52
38081100	FALL	Forest	47.949	-91.7369	31	30.49	3.32172	2.79578	879.7	9.7	16.73	0	0	0.18	0.07	0	0	0	0	0	0	0	0	0	3.37	0	1.3	0.04	0	0.1	11.03	0	0	1.86	0	4.78
39000200	LAKE OF THE WOODS	Forest	49.105	-95.0125	48.29	44.91	3.35121	2.3876	128340	10.9	42.78	0	0	0.04	0	0	0	0	0	0	0	0	0	0	2.15	0	0	0.18	0.04	0.1	14.6	0	0	8.01	0	10.6
40000100	HORSESHOE	Transition	44.2631	-93.5271	77.6	25.9	7.15447	6.80917	159.1	7.9	142.25	0.67	122.79	4.92	1.6	0	0	1.43	0	2.6	1.5	0	0.1	0	6.95	0.15	0	0	0	0	0.67	0	0	0	0.05	19.65
40000200	SAKATAH, UPPER	Transition	44.2275	-93.5415	325.5	98.02	7.13626	6.78707	356.6	3.6	179.66	0.17	48.73	2.38	2.93	0.09	0	1.97	0.13	15.23	1.17	0	0.09	0	1.48	0	0	0	0	0	10.21	11.9	0	3.29	0.03	13.87
40000900	SUNFISH	Transition	44.2857	-93.5797	41.5	16.87	7.1324	6.78211	48.1	9.1	119.1	0	37.63	8.5	4	0.03	0	23.6	0	0	4.43	0	0.4	0	13.8	0.16	0	0	0	0	0.1	0	0.4	0	2.3	5.16
40001000	Dora	Transition	44.3548	-93.5829	214	61.36	7.10378	6.74281	307.6	1.8	202	2.2	29.06	3.53	0.53	0.26	0	5.06	0	4.13	3.8	0	0	0	4.2	0.13	0	0	0	0	2.4	0.53	0	1	0	31.26
40001400	SABRE	Transition	44.3051	-93.6342	241.66	75.5	7.13381	6.79714	106.4	3.9	164.16	0.05	30.28	2.84	0.45	1.21	0	0.83	0.66	2.52	0	0	0	0	3.05	0	0	0	0	0	2.69	1.82	0	5.55	0.5	6.9
40002800	PEPIN	Transition	44.4743	-93.5914	116	32.49	7.03774	6.64375	163.1	2.4	150	0	86	4.5	0	0	0	26	0	0	0	0	0	0	2.5	0	0	0	0	0	4	0	0	0	0	312
40003100	TETONKA	Transition	44.2305	-93.6095	253.22	78.41	7.16167	6.83172	540.8	10.6	166.75	0.02	11.51	1.75	0.9	0.13	0	0.77	0.2	7.09	0.02	0	0.02	0	1.69	0	0	0	0	0.08	1.7	2.18	0	1.93	0.06	7.41
40003200	GORMAN	Transition	44.3415	-93.6609	214	70.33	7.08272	6.73794	202	4.2	158.76	0.37	47.4	2.63	1.95	0.88	0	1.33	0.13	6.51	0	0	0	0	2.24	0	0	0	0	0	3.87	3	0	2.14	0.41	14.16
40003300	VOLNEY	Transition	44.3681	-93.6414	100.16	29.09	7.08272	6.73794	114.5	20.4	141	0.78	2.21	6.08	0.56	0.05	0	0.14	0	46.4	0	0	0	0	0.77	0	0	0	0	0	1.47	0	0	0	0	14.3
40003900	ROEMHILDTS	Transition	44.2543	-93.7211	26.5		7.16799	6.83921	29.3	18.2	131.63	0	1.25	1.5	3.25	0.5	0	0.12	0	0	0	0	0.37	0	4.5	0.37	0	0	0	0	0	0	0	0	2.12	30.12
40004400	STEELE	Transition	44.2399	-93.6978	53		7.1919	6.86115	28.2	8.2	178.95	0	38.16	10.33	4.66	0	0	0.66	0	0	3.5	0	0	0	2.83	0	0	0	0	0	0	0	1.16	0	1	9.16
40005100	FISH	Transition	44.2296	-93.6656	10.5	3.9	7.18944	6.86096	31.5	16.7	136.85	0	11.83	1.66	1.66	0	0	0	0	0	0	0	0.5	0	8	0.16	0	0	0	0	0	0	0	0	7.16	0
40005600	RAYS	Transition	44.2131	-93.6776	19.5	8.69	7.1919	6.86115	63.2	9.7	107.25	0	51.57	24.7	9.45	0.11	0	2	0	0	0.18	0	0.21	0	6.97	1.33	0	0	0	0	0.46	0.08	0	0.04	2.2	2.6
40005700	FRANCIS	Transition	44.2113	-93.7013	31.58	13.21	7.1919	6.86115	322.6	18.2	132.68	0	7	6.88	18.33	0.22	0	0.03	0	1.92	0	0	0.66	0	5.25	0.88	0	0	0	0	3.62	1.14	0	0	13.55	0.62
40006300	GERMAN	Transition	44.2738	-93.7284	68.47	22.86	7.16799	6.83921	363.9	15.5	133.41	0.45	30.75	8.08	17.83	0.91	0	0	0.08	10.41	0	0	0.12	0	5.37	0.12	0	0	0	0	2.87	0.2	0.37	0.12	0.2	15.95
40007900	CLEAR	Transition	44.4371	-93.6974	131.5	36.12	7.04043	6.68363	108.5	5.4	150.08	0	71.91	50	7.83	0	0	0	0	9.08	0	0	0.08	0	3.66	1.08	0	0	0	0	2.91	0	0	0.41	0	43.83
40009201	JEFFERSON, EAST	Transition	44.2737	-93.7599	82.67		7.14464	6.83286	283.4	11.2	128	4.76	103.29	8.42	15.1	0.15	0	8.07	0	12.71	1.77	0	0.2	0	4.84	0.21	0	0	0	0	1.41	0.37	2.97	0.29	0.3	36.01
40010900	SCOTCH	Transition	44.3176	-93.802	67.5	18	7.15201	6.85183	228.7	3.3	162.66	0	178.2	6.65	0.25	0	0	0.5	0	0	0.2	0	0	0	4.55	0	0	0	0	0	27	0	0.2	0	0.2	7.8
40011700	WASHINGTON	Transition	44.2545	-93.8602	150.15	48.59	7.17111	6.88536	602	15.5	137.58	0.1	4.04	12.61	3.77	0.11	0	2.75	0	37.85	0.21	0	0.22	0	1.94	0.02	0	0	0	0	5.76	0	1.71	0.03	6.36	18.52
40012400	EMILY	Transition	44.311	-93.9183	72.66	26.33	7.27561	7.02946	95.1	11.2	142.66	0.06	0.12	41.6	0.35	0	0	4.14	0.1	0	0.3	0.03	0.03	0	1.22	0.06	0	0	0	0	0.3	0	0.03	0.03	0	11.55
41002200	SLOUGH	Prairie	44.3673	-96.1102	173.5	87.72	6.81014	6.29853	65.5	3.9	330	0	138	0	0	0	0	0	0	0	0	0	0	0	0	0	0	0	0	0	1.5	0	0	0	0	302.5
41003400	STAY, EAST	Prairie	44.3911	-96.17	217	70.35	6.75532	6.25539	90.6	1.8	206	0.12	104.5	0	0	0	0	29.87	0	0	0	0	0	0	7.5	0	0	0	0	0	26.12	0	0	0.12	0	53.62
41004300	BENTON	Prairie	44.2872	-96.2554	152.78	53.46	6.45625	6.00586	1156.6	2.7	159.55	0	120	0.75	0.12	0	0	1.41	0	0	0	0	0	0	0.76	0	0	0	0	0	20.05	0	0.02	5.33	0	21
41004400	Popowski	Prairie	44.5194	-96.1996	331	104.55	6.87508	6.36342	55	3.6	172	0	163.5	0.5	0	0	0	0	0	0	0	0	0	0	0	0	0	0	0	0	0.5	0	0	0	0	13
41004500	HAWKS NEST	Prairie	44.4764	-96.2075	169	66.55	6.81618	6.31399	114.1	2.2	237	0	92.75	0	0	0	0	0	0	0	0	0	0	0	0	0	0	0	0	0	0	0	0	0	0	29.25
41006200	OAK	Prairie	44.5372	-96.239	54.71	20.8	6.76047	6.24764	40	3	136.55	0	61.55	0	0	0	0	0	0	0	0	0.11	0	0	0	0	0	0	0	0	7.44	0	0	0.11	0	33.77
41006700	PERCH	Prairie	44.5128	-96.2889	110.5	52.83	6.71586	6.2059	90.6	4.9	248	0	215.95	0.04	0.08	0	0	0	0	0	0	0	0.45	0	5.95	0	0	0	0	0	12.75	0	0	0.16	0	19.95
41008200	STEEP BANK	Prairie	44.5391	-96.3293	95	32.19	6.61374	6.11013	84.2	1.9	155	0.4	21.35	0.05	0	0	0.05	5.6	0	0	0	0	0	0	0.3	0	0	0	0	0	36.8	0	0	4.5	0	11.9
41008900	SHAOKOTAN	Prairie	44.4044	-96.3615	136.81	53.17	6.45849	6.00243	402.8	3	174.16	0	157.16	0	0	0	0	0	0	0	0	0	0	0	0.41	0	0	0	0	0	12.43	0	0	0.75	0	52.75
41010900	Unnamed	Prairie	44.6279	-96.3947	79.75	37.25	6.68335	6.13408	44.9	3.3	268.8	0	84	0	0	0	0	0	0	0	0	0	0	0	0	0	0	0	0	0	0.25	0	0	0	0	220
41011000	HENDRICKS	Prairie	44.4975	-96.4407	89	37.02	6.42603	5.96261	630.3	3.6	151.66	0.37	28	0.73	0	0	0	3.19	0	0	0	0.03	0	0	1.76	0	0	0	0	0	8.73	3.01	0	2.51	0	53.57
42000200	SCHOOL GROVE	Prairie	44.552	-95.6134	126.16	37.86	7.18603	6.67587	128.7	3.3	241.75	2.33	122.7	15.04	0	0	0	21.75	2.75	0	0	0.08	0	0	0.08	0	0	0	0	0	11.25	0	0	0.08	0	1.25
42001400	COTTONWOOD	Prairie	44.6174	-95.68	123.83	27.37	7.24822	6.69725	130.7	2.1	149.5	0	134.16	0.16	0	0	0	12.11	0.16	0	0	0	0	0	3.27	0	0	0	0	0	28.27	0	0	0	0	41.94
42002000	LADY SLIPPER	Prairie	44.5714	-95.629	300	93.53	7.25864	6.73281	100	3.3	331.6	0	184.66	0	1	0	0	0	0	0	0	0	0	0	0.16	0	0	0	0	0	38.11	0	0	0	0	32.5
42004700	YANKTON	Prairie	44.246	-95.8645	119.61	45.53	6.96821	6.57204	156.6	2.4	168.66	4.26	46.58	18.09	0	0	0.26	9.21	0	0	0	0	0	0	2.85	0	0	0	0	0	13.62	0	0.5	3.08	0.53	18.77
42005200	ROCK	Prairie	44.2758	-95.9354	128.33	33.11	6.93556	6.50072	177.7	2.1	171.66	0	31.11	1.7	0	0	0	4.83	0	0	0	0	0	0	0.15	0	0	0	0	0	15.7	0	0	0.97	0	19.33
42005500	CLEAR	Prairie	44.3265	-95.9547	86		6.94231	6.47004	27.5	3.3	198	0	183	3	0.37	0	0	0	0	0	0	0	0.12	0	0	0	0	0	0	0	8.25	0	0	8.62	0	144.87
42007000	TWIN, EAST	Prairie	44.2164	-96.0469	117	51.34	6.73053	6.30371	142.5	6.7	243	0	69.91	0	0.06	0	0	0.7	0.14	0	0	0	0	0	0	0	0	0	0	0.08	8.22	0	0	6.58	0	27.06
42007400	TWIN, WEST	Prairie	44.2116	-96.0628	42.8	13.12	6.73053	6.30371	93.9	3	204.5	0	36	0	0	0	0	0	0	0	0	0	0	0	0	0	0	0	0	0	0	0	0	0	0	230
42007800	WOOD	Prairie	44.3541	-96.0267	93	32.87	6.89769	6.39979	148.5	4.2	209	0	134.25	0	0	0	0	1.18	0	0	0	0	0	0	0	0	0	0	0	0	7.81	0	0	3.88	0	48.75
42009300	GOOSE, EAST	Prairie	44.3832	-96.0446	135.28	38.89	6.89192	6.38451	56.2	2.7	194.33	0	62.41	29	0	0	0	11.37	0	0	0	0	0.08	0	0	0	0	0	0	0	31.16	0	0	0	0	25.62
42009600	ISLAND	Prairie	44.3804	-96.0101	105	30.51	6.94285	6.4289	65.9	2.4	154	0	124	0	0	0	108	0	0	0	0	0	0	0	6.05	0	0	0	0	0	0	0	0	0	0	101.77
43001200	WINSTED	Transition	44.9619	-94.0358	382	93.67	6.92133	6.3529	152.2	3.6	255.66	0.66	73.96	12.44	1.37	0	0	3.85	1.92	0	0	0.03	0.07	0	6.25	0	0	0	0	0	0.03	0	0.07	6.96	0.22	26.14
43007300	HOOK	Transition	44.9539	-94.3458	65.25	20.74	6.90583	6.21951	132.3	5.4	141.37	0	97.55	21.61	0.47	0	0	15.33	0	0	1.41	0.02	0.27	0	5.61	0.05	0	0	0	0	12.36	0	0	0	0	3.72
43008400	MARION	Prairie	44.7895	-94.3843	86	23.05	7.00281	6.4436	240.4	3.6	148.33	0	1.09	44.46	5.01	0	0.05	1.95	2.03	0	0.25	0	0.33	0	6.51	0	0	0	0	0	17.57	0	0	0.28	0	26.59
43010400	STAHLS	Transition	44.9552	-94.4204	46.85	15.72	6.89665	6.21986	57.4	11.2	142.66	0	7.79	6.66	2.04	1.12	0.25	0.5	0	0	0.2	0	0.12	0	8.45	0.04	0	0	0	0	2.45	0	0	0	0.12	11.62
43010900	FRENCH	Transition	44.9458	-94.4217	49	16.34	6.89665	6.21986	38	7	172.33	0	11.87	4.62	5.37	2.5	0.25	0.62	0	0	1.37	0	0.12	0	6.87	0.12	0	0	0	0	1	0	0	0	0.12	3.75
43011500	CEDAR	Transition	44.9734	-94.4742	68	26.7	6.88089	6.22024	778.9	2.4	187.5	0	38.85	2.46	0.07	0.13	0	6.68	0	0	0.29	0.29	0.05	0	4.17	0.11	0	0	0	0	0.03	0	0	0.05	0.03	29.29
44000100	ROY	Forest	47.3172	-95.5527	12	11.59	4.13085	3.26835	264.3	4.8	193	0	0.08	3.62	19	0	15.79	0.04	0	0	0	0	3.75	0	13.95	41.04	0	0	0	0	7.83	0	0	2	25	23.04
44000300	TULABY	Forest	47.1507	-95.6062	32.31	30.8	4.32981	3.40571	312.9	13.1	160	0	0.11	0.66	4.63	0	0.33	0	0	0	0	0	0.33	0	6.38	5.58	5.36	0	0	0	13.58	0	0	7.77	0.72	115.5
44000600	BASS, BIG	Forest	47.2252	-95.589	9	8.78	4.13865	3.22631	278.9	7.9	131	0	0	1.93	6.75	0	0	0	0	0	0	0	1.97	0	10.77	2.25	0	0	0	0	1.66	0	0	0.79	19.79	10.54
44002300	TWIN, NORTH	Forest	47.2562	-95.644	21	20.32	4.39778	3.47721	364.7	4.8	169.5	0	16.52	0.68	4.55	0	3.29	0	0	0	0	0	0.77	0	11.59	6.01	1.59	0	0	0	2.44	0	0	3.58	4.58	44.4
44003800	ISLAND	Transition	47.4501	-95.6524	32	24.37	4.21679	3.35031	247.3	13.1	139	0	1.55	2	10.29	0	0.84	0	0	0	0	0	0.26	0	9.14	8.1	0.19	0	0	0	4.59	0	0	0.23	0	51.23
44008000	MCCRANEY LAKE	Forest	47.171	-95.6969	10	9.59	4.41542	3.43938	108.5	13.1	179.5	0	1.83	0	0.66	0	0.33	0	0	0	0	0.08	0.16	0	11.83	4.83	1.5	0	0	0	3.5	0	0	4.08	1.33	67.83
44009200	Church	Transition	47.3012	-95.7944	65	40.42	4.53172	3.58057	67.6	5.7	239	0	0	0	0	0	0	0	0	0	0	0	1.37	0	1.62	0	0	0	0	0	0	0	0	36.87	0	26.12
44016900	VANOSE, LITTLE	Transition	47.4295	-95.8001	41	14.15	4.45054	3.5311	58.2	8.5	178	0	65.66	28.33	0	0	0	0	0	0	0	0	0	0	5.66	0	0	0	0	0	0.33	0	0	0	0	0
46001200	IMOGENE	Prairie	43.6436	-94.3665	342	144.34	7.56204	7.2594	74.8	1.8	164	2.75	65.75	5.25	0	0	0	16.25	0	0.5	0	0	0	0	0.25	0	0	0	0	0	0.75	0	0	0	0	2
46002000	SILVER, SOUTH	Prairie	43.5199	-94.467	47.5	21.65	7.73058	7.38433	99.1	6.7	148.66	3.87	17.74	2	0.08	0	0	3.63	0.23	4.45	0	0	0	0	0.2	0	0	0	0	0	3.28	0.13	0.12	0	0.12	15.22
46002400	GEORGE	Prairie	43.6627	-94.4695	141.71		7.69854	7.24876	34	3.3	158	0.5	3.12	5.25	1.5	0	0	2.62	2.25	26	0.5	0	0.12	0	1.12	0	0	0	0	0	4.62	0	6.25	1.25	1	10.5
46002500	SISSETON	Prairie	43.6515	-94.4698	90	22.16	7.69854	7.24876	56.6	5.7	165.33	0.23	2.57	3.94	0.71	0	0	3.05	0.31	31.26	0.11	0	0.25	0	0.26	0	0	0	0	0	2.84	0	5.52	1.02	0.52	11.92
46003000	BUDD	Prairie	43.6397	-94.4667	88.8	21.89	7.69854	7.24876	89.8	7	179.98	1.13	0.45	1.13	0.78	0	0	1.05	2.62	33.57	0.05	0	0	0	0.3	0	0	0	0	0	3.12	0	4.67	1.28	0.05	24.07
46003100	HALL	Prairie	43.6232	-94.4691	93.33	22.81	7.68825	7.28411	207.6	8.2	161.5	1.58	1.63	1.95	0.14	0	0	1.76	5.99	30.02	0.05	0	0	0	0.21	0	0	0	0	0	3.77	0	6.64	4.1	0	11.89
46003400	AMBER	Prairie	43.6071	-94.4736	107.8	27.45	7.68825	7.28411	72.8	5.7	174	0.91	51.46	6.5	0.05	0	0	45.69	0.31	11.1	0.15	0	0	0	0.35	0	0	0	0	0	0.66	0	1.7	0.55	0	2.12
46004900	IOWA	Prairie	43.5102	-94.4748	174	46.72	7.73058	7.38433	328.7	2.8	154.5	32.22	138.11	8.61	0.27	0	0	28.72	0	20.66	6.44	0	0	0	0.5	0	0	0	0	0	1.88	0	2.44	0	0.44	74.11
46005100	OKAMANPEEDAN	Prairie	43.5168	-94.5646	145.91	34.12	7.68415	7.32456	928.8	1.9	155.66	10.75	71.08	0	0	0	0	8	1.16	0	0	0	0.08	0	5.5	0	0	0	0	0	7.08	0	2.33	9.33	0.08	17.33
46005200	BRIGHT	Prairie	43.56	-94.5778	118	31.18	7.62765	7.24969	261.1	2.1	189.5	14.1	86.7	0	0	0	0	16.5	0.6	0	0	0	0	0	4.7	0	0	0	0	0	1.5	0	1	0.8	0	1.7
46009600	CLEAR	Prairie	43.5278	-94.6478	64.42	23.68	7.59054	7.22858	110.5	2.1	176.66	18.95	48.35	2.66	0	0	0	5.08	0.95	0	0.16	0	0	0	0.08	0	0	0	0	0	10.25	0	0.47	0	0.16	9.27
46010300	TEMPERANCE	Prairie	43.6581	-94.7131	313	97.11	7.43932	7.06704	71.2	1.5	135	12.5	13.5	0	0	0	0	2.5	0	0	0	0	0	0	0.5	0	0	0	0	0	0	0	0	1.5	0	50
46010900	FOX	Prairie	43.677	-94.6985	158.81	55.61	7.4829	7.1106	421.4	6	167	8.44	13.65	13.78	0.1	0	0	1.67	6.22	44.97	0.22	0	0.01	0.18	0.15	0	0	0	0	0	6.47	0	33.74	0.28	0.14	16.88
46011100	CLAM	Prairie	43.7308	-94.6743	153.37		7.51017	7.15088	29.9	2.4	158.44	0	130	0	0	0	0	17	0	0	1	0	0	0	2	0	0	0	0	0	0	0	0	0	2	38
46012100	CEDAR	Prairie	43.78	-94.7338	104	23.4	7.44885	7.10508	287.4	2.1	163	10.66	87	13.33	0	0	0	15.25	3	3.83	0	0.08	0	0	8.91	0	0	0	0	0	5.58	0	4.33	13.58	0	15.83
46013300	TWIN, BIG	Prairie	43.7358	-94.7471	119	59.03	7.48407	7.13768	185	5.4	227.66	0	118.61	1.18	0	0	0	8.55	3.5	0	0.75	0	0.08	0	0.25	0	0	0	0	0	5.66	0	0.08	0.13	0	0.16
46014500	FISH	Prairie	43.8374	-94.7545	78	20.85	7.31451	6.97767	70.8	1.6	151	0.83	90.66	4.83	0	0	0	18.16	0	4.66	0	0.83	0	0	0.33	0	0	0	0	0	2.5	0	5.33	0.16	0	7.83
47000200	FRANCIS	Transition	45.2216	-94.2612	17.47	9.92	6.77201	6.12115	372.8	5.1	139.87	0	0.3	2.57	2.93	0.78	1.09	0.06	0	0	0	0.09	2.87	0	17.27	8.33	0	0	0	0	3.81	0	0	0	19.51	0.03
47001500	JENNIE	Transition	45.0003	-94.3325	71.8	23.02	6.98137	6.35426	427.5	4.5	170.33	0	21.19	2.33	0.75	0	0	1.88	0	0	0	0	0	0	4.02	0.02	0	0	0	0	6.05	0	0	0.16	0	15.27
47001600	WOLF	Transition	45.0086	-94.2977	27	8.71	6.98137	6.35426	104.8	3.3	154	0	24.5	3.66	2.25	0.16	0	8.16	0	0	0	0	0.08	0	12.08	0.16	0	0	0	0	3.08	0	0	0.75	0	19.58
47002500	SWAN, LITTLE	Transition	45.1313	-94.2924	52.5		6.90611	6.21394	18.2	9.4	175.33	0	9.91	13.3	7.44	0.05	0.11	0.16	0	0	0.44	0	0.11	0	3.08	0.16	0	0	0	0	3.38	0	0.05	0.69	1.08	12.91
47002600	LONG	Transition	45.1056	-94.2987	29.25	10.91	6.97546	6.28665	65.9	8.5	158.14	0	9.88	3.61	18.55	0	2.11	0.27	0	0	1	0	0.77	0	1.33	5.94	0	0	0	0	2.16	0	0	0	2.83	38.11
47003200	SPRING	Transition	45.088	-94.3016	86.25	28.85	6.97546	6.28665	88.2	9.1	162.7	0	44.81	3.95	0.5	0	0	1.28	0	0	1.31	0	0.16	0	11.43	0.08	0	0	0	0	0.1	0	0	0	0.25	14.73
47003800	SWAN, BIG	Transition	45.1429	-94.2782	102	30.47	6.903	6.22551	254.2	9.7	183.56	0.35	25.75	14.94	0.35	0.57	0.06	6.95	4.63	0	0	0	0	0	3.34	0	0	0.62	0.06	0.15	5.9	0	0.13	1.9	0.55	5
47004200	BETTY	Transition	45.2755	-94.2812	201.5	54.85	6.72929	6.06426	59.7	8.8	213	0	26.95	11.7	0.2	1.16	0	0.75	4.04	0	0.04	0	0.04	0	6.33	0	0	0	0	0	1.62	0	0	6.33	0.75	5.62
47004600	WASHINGTON	Transition	45.0691	-94.3727	19.5	6.9	6.94765	6.26206	1068.4	5.1	157.72	0	15.77	3.91	1.14	0.05	0.03	0.83	0	0	0.05	0	0.26	0	3.42	0.28	0	0	0	0.56	19.67	0	0.28	0.63	0.45	4.46
47005000	MANUELLA	Transition	45.0579	-94.4453	22.85	7.05	6.87713	6.18387	115.7	15.5	183.82	0	9.75	1.75	2.41	0.12	0	0.29	0	0	0	0	0.12	0	4.08	0	0	0	0	5.83	4.5	0	0	1.79	2.58	1.41
47006100	WILLIE	Transition	45.0059	-94.4968	56	18.51	6.83087	6.15406	73.6	5.1	185.87	1.5	4.16	9.75	0	0.5	0	8.16	0	0	0.16	0	0	0	2.16	0	0	0	0	0	0.75	0	4.66	0	0	9.33
47006200	GREENLEAF	Transition	45.0117	-94.4715	78	25.23	6.83087	6.15406	90.6	5.4	156.66	0	23.16	13.55	0.61	0.22	0	6.66	0	0	1.44	0	0.16	0	4.22	0	0	0	0	0	2.66	0	2.5	0.16	0.11	16.94
47006400	ERIE	Transition	45.0105	-94.4204	45	18.3	6.85313	6.19104	73.6	10.3	148.18	0	0.96	3.86	2.16	0.3	0	0.13	0	0	0.03	0.06	0.53	0	2.2	0.13	0	0	0	0	5.46	0	0	0.36	0.6	11.33
47006800	STELLA	Transition	45.0672	-94.4197	22.66	7.05	6.87713	6.18387	223.8	22.8	168.07	0	15.88	2.19	3.72	0	0.02	0.94	0	0	0	0	0.13	0	3.41	0	0	0	0	1.36	14.69	0	0.04	2.33	1.09	10.7
47008200	DUNNS	Transition	45.1551	-94.4289	120.16	32.35	6.88992	6.15642	57.4	6	123.57	0	26.54	25.75	0	0	0	21.25	0	0	0	0	0	0	1.75	0	0	0	0	0	0.04	0	5.37	0.08	0.04	18.5
47008800	RICHARDSON	Transition	45.1592	-94.4392	93	23.71	6.88992	6.15642	44.9	14.3	132.81	0	18.91	43.37	0.08	0	0	12.83	0	0	0	0	0.04	0	4.08	0	0	0	0	0	1.33	0	7.16	0.25	0	29.04
47009500	CLEAR	Transition	45.2771	-94.4451	183	52.65	6.79688	6.08218	201.2	5.4	175.66	0	58.19	85.38	8.04	0	0	0	0	0	5.36	0	0.08	0	5.31	0.2	0	0	0	0	5.8	0	0.02	3.68	0	4.16
47009600	MUD, LITTLE	Transition	45.2738	-94.4282	59.75		6.79688	6.08218	14.9	12.8	168.68	0	49	8.62	0.12	0	0	0	0	0	0	0.25	2.25	0	0	1.12	0	0	0	0.12	0	0	0	0.25	0	0
47010600	HOFF	Transition	44.9702	-94.513	42	14.83	6.86465	6.19739	63.9	2.4	175.66	0	248.16	7.83	0	0.16	0	15.83	0	0	0	0	0.16	0	11.33	0	0	0	0	0	0	0	0.5	0	0	2.33
47011900	MINNIE BELLE	Transition	45.0361	-94.5281	59.83	26.26	6.84333	6.15846	220.6	14.9	151.75	0	0.29	0.59	2.94	0	0.11	0.01	0	0	0	0.09	0.4	0	13.66	2.66	0	0	0	0	8.64	0	0	1.83	21.75	3
47012900	STAR	Prairie	45.0642	-94.601	73	33.47	6.76408	6.03971	225.5	4.5	148	0	131.37	13.8	0.68	0	0	2.2	0	0	0.11	0	0	0	7.98	0	0	0	0	0	5.3	0	0	0.1	0	12.34
47018300	HOPE	Transition	45.0821	-94.652	166	55.39	6.78429	6.0611	101.2	3	138.5	0	47.75	0	0	0	4	0.75	0	0	0	0.5	0	0	9.25	0	0	0	0	0	0	0	0	1	0	89.25
48000200	MILLE LACS	Forest	46.2385	-93.6437	48.25	41.37	5.00618	4.25186	53650.2	12.8	83.59	0	0	0.39	0.02	0	0.00384615	0.00384615	0	0	0	0	0.00384615	0.01	1.06	0.00384615	0.75	0	0	0.4	17.1	0	0	0.34	0.01	50.98
48001200	SHAKOPEE	Forest	46.1077	-93.7199	30	25.72	5.11793	4.37021	273.2	4.5	86.75	0	39.11	1.4	1.94	2.14	4.44	0.22	0	0	0	0	0.22	0	8.2	3.91	0.04	0.03	0	0	4.15	0	0	3.83	5.29	10.53
49000500	PEAVY	Forest	46.1273	-93.8826	5	4.07	5.16556	4.34372	49.7	19.2	42.66	0	0.16	0.41	1.58	0	0	0	0	0	0	0	0.33	0	3.33	0	0	0	0	0	0.58	0	0	0	1.16	0
49001500	LONG	Forest	46.1544	-93.8885	7	4.06	5.16556	4.34372	48.5	10.6	100.33	0	0.11	3.94	3.11	0	0.38	0	0	0	0	0	0.61	0	5.05	0.44	0	0	0	0	1.11	0	0	0	2.61	2.27
49001600	SULLIVAN	Forest	46.1397	-93.9443	20.33	14.04	5.17986	4.34367	494.3	17.3	62	0	0.77	1.45	1.08	0.08	0.73	0.01	0	0	0	0	0.11	0	4.77	0.25	1.62	0	0	0	2.95	0	0	0.08	0.49	5.75
49001900	ROUND	Forest	46.1547	-93.9719	11	7.62	5.22686	4.37875	49.3	8.8	64.5	0	1.22	2.16	0.27	0.16	4.44	0.11	0	0	0	0	0.72	0	6.66	0.11	0.5	0	0	0	1.61	0	0	0.33	0.66	2.61
49003500	GREEN PRAIRIE	Transition	46.067	-94.3918	19.66	11.18	6.27989	5.12276	72	6.7	68.33	0	0.38	0.72	11.5	0.44	0.22	0	0	0	0	0	0.27	0	6.55	0.55	0	0	0	0	2.27	0	0	0.22	8.33	14.44
49003600	SYLVAN	Forest	46.311	-94.3892	65	35.02	5.32946	4.43451	265.1	9.4	156.5	0	0.04	1.08	3.66	0.2	0.04	0	0	0	0.04	0	0.08	0	3.83	0.79	0.66	0.58	0.08	0	0.12	0	0	2.54	4.83	10.66
49005600	ROUND	Forest	46.1314	-94.4484	5	4.1	5.81876	4.77243	48.9	6	59	0	0	2.12	83.25	0	0	0	0	0	0.12	0	1.5	0.37	6.25	7.62	0	0	0	0	1.25	0	0	0	0	5.37
49007900	ALEXANDER	Forest	46.2086	-94.5436	5	4.37	5.28751	4.3291	1118.6	19.5	97.25	0	0	0.85	15.98	0	0.08	0	0	0	0	0.06	0.92	0.17	2.45	3.86	5.21	0	0	4.85	7.41	0	0	0.45	0.65	18.01
49008000	PLACID	Forest	46.3092	-94.5116	49.2	25.48	5.29278	4.35336	185.8	7.6	186.5	0	0.2	0.34	0.34	0	0	0.18	0	0	0	0	0	0	1.55	0	1.37	0.76	1.81	0.07	0.63	0	0	3.27	0.5	3.66
49008100	PINE	Transition	45.8311	-94.632	10	3.67	6.29289	5.42968	79.7	17.9	105	0	0	3.66	6.38	0	4.11	0	0	0	0	0	3.33	0	8.5	3.83	0	0	0	0	1.5	0	0	0.11	16.94	0
49011800	STANCHFIELD	Forest	46.2664	-94.5395	7	6.57	5.08676	4.13693	15.3	9.7	116.5	0	0	0	0.66	0	0	0	0	0	0	0	0	0	8.5	0	0	0	0	0	0.16	0	0	0.33	19.5	5
49012700	SHAMINEAU	Forest	46.254	-94.6007	5	3.67	5.19519	4.25386	658.2	15.8	85.5	0	0.01	2.65	47.02	0.04	0.54	0	0	0	0	0	1.58	0.17	6.01	9.4	0.93	0	0	0	5.36	0	0	0.24	8.01	11.28
49013100	ROUND	Forest	46.2496	-94.5336	18	16.23	5.20124	4.23575	38.4	5.4	97.5	0	0	2.5	5.58	0	0.08	0	0	0	0.25	0	2	0	6.5	5.25	0	0	0	0	3.5	0	0	3.25	9.58	0.58
49013300	CROOKNECK	Forest	46.2435	-94.6096	19	16.37	5.22989	4.27604	68	6.7	75	0	1.33	6.83	9.41	0	10	0	0	0	0	0	0.33	0	20.91	5.25	0	0	0	0	0.33	0	0	0.41	0	2.33
49013700	FISH TRAP	Forest	46.2104	-94.617	34.36	30.56	5.22989	4.27604	527.5	12.8	110.75	0	0.43	2.66	9.99	0.15	1.62	0	0	0	0	0.01	0.97	0	6.68	1.79	2.33	0	0	0.01	5.02	0	0	1.57	5.75	10.04
49014000	CEDAR	Transition	45.8141	-94.6367	8	3.87	6.29289	5.42968	102.4	26.8	149.66	0	0.16	0.08	2.5	0	0	0	0	0	0	0.08	3	0	6.75	0.16	1.75	0	0	0	0.16	0	0	0.58	1.16	0
51001800	Buffalo	Prairie	44.0774	-95.5791	112.5	52.88	6.98697	6.66483	50.2	2.5	169.5	0	98.75	11.12	0	0	0	13.37	0	0	0	0	0	0	4.95	0	0	0	0	0	0.58	0	1	0	0	8
51002100	FULDA, FIRST	Prairie	43.8551	-95.5988	157.17	36.07	6.94235	6.59396	72.4	2.1	132.85	1.11	62.8	19.08	0	0	0	4.72	0.11	0	0	0.16	0	0	0.27	0	0	0	0	0	22.94	0	0	2.66	0	27.11
51004000	BLOODY	Prairie	44.1338	-95.675	108.22	51.21	7.03821	6.72071	100.4	2.7	141	32.5	40.16	27.83	0	0	0.5	5	1	0	0	0	0	0	0	0	0	0	0	0	7	0	0.33	2.33	0	38.66
51004300	FOX	Prairie	44.1375	-95.6455	80	36.11	7.05329	6.74812	70.4	2.5	258	11.75	46.25	77	0	0	0	1.75	0	0	0	0	0	0	0.25	0	0	0	0	0	1	0	1	0.75	0	45.75
51004600	SHETEK	Prairie	44.1307	-95.691	133.37	36.46	7.03821	6.72071	1455.8	3	140.16	16.45	28.94	8.2	0	0	0.74	3.95	6	0	0	0	0	0	0.14	0	0	0	0	0	12.3	0	0.16	0.17	0.1	15.93
51006300	SARAH	Prairie	44.1553	-95.7669	124.86	34.17	7.02569	6.69458	442.5	3.3	128	0.98	22.29	1.23	0	0	2.38	1.8	0	0	0	0.2	0	0	0.13	0	0	0	0	0	44.43	0	0	2.05	0.1	29.59
51006800	SUMMIT	Prairie	43.9975	-95.858	176		6.83328	6.49306	31.1	2.1	159.5	0	111.62	0.25	0.12	0	0	0.12	0	0	0	0	0	0	4.87	0	0	0	0	0	3.87	0	11.75	0.12	0	26.62
51008100	WILSON	Prairie	43.9928	-95.9428	182.14	70.07	6.93901	6.57032	68.8	2.4	402.8	0	86.25	1	0	0	4.25	0	0	0	0	11	0	0	0	0	0	0	0	0	13.5	0	0	0.5	0	41.75
51008200	CURRANT	Prairie	44.1641	-95.9468	146.35	67.84	6.99156	6.63589	152.6	2.8	191.66	7.26	7.36	1.4	0.04	0	0	32.22	0	0	0	0.04	0	0	0	0	0	0	0	0	3.21	0	0	0.08	0	6.33
53000700	INDIAN	Prairie	43.5114	-95.502	146	34.36	7.03856	6.70203	82.5	1.8	160	0.91	26.16	0.33	0.25	0	0	0.83	0.16	3.08	0	0	0	0	3.33	0	0	0	0	0	7.33	0	2.41	5.08	0.16	10.91
53001600	KINBRAE	Prairie	43.8289	-95.4807	147		7.04458	6.71635	48.5	2.1	241	0.11	100.44	0.11	0	0	0	0	0	0	0	0	0	0	1.77	0	0	0	0	0	1.22	0	0	0	0	9.88
53002000	GRAHAM, EAST	Prairie	43.7968	-95.4892	220.09	53.42	7.04458	6.71635	244.5	2.4	156	7.38	64.81	1.71	0	0	0	17.8	0.83	0	0	0	0	0	3.56	0	0	0	0	0	17.45	0	0	3.41	0	1.78
53002100	GRAHAM,WEST	Prairie	43.8022	-95.5145	178.12	43.91	7.01183	6.68262	208.5	2.4	148.87	6.58	69.32	1.17	0	0	0	11.14	4.24	0	0	0.13	0	0	7.56	0	0	0	0	0	8.25	0	0	2.72	0	5.2
53002800	OKABENA	Prairie	43.613	-95.6174	99.66	25.08	6.9306	6.52961	304.2	4.8	146.2	0.42	34.84	2.02	0.23	0	0	1.45	10.97	0	0.31	0	0	0	0.32	2.32	0	0	0	0	21.19	0	13.19	3.6	0.02	57.22
53004500	BELLA	Prairie	43.5098	-95.619	305	79.96	6.91644	6.59964	73.6	4.2	127	4.16	33.5	0	0	0	0	31	0.5	0	0	0	0	0	0.5	0	0	0	0	0	4	0	1.5	0.16	1	6.83
56006600	FISH	Transition	46.1316	-95.3952	52	19.65	5.28929	4.42438	176.1	5.1	126	0	89.81	0.62	0.22	0	3.22	0	0	0	0.11	0	0	0	3.85	0.03	0	0	0	0	3.07	0	0	4.44	0.07	18.85
56006900	BEAR	Transition	46.684	-95.4023	129	76.74	4.66968	3.68397	73.2	9.7	186	0	190.8	0.6	0	0	0.2	0	0	0	0	0	0	0	5.8	0	0	0	0	0	4.4	0	0	0.2	1.2	2
56011400	LEAF, WEST	Transition	46.4103	-95.492	18.58	7.98	5.46556	4.42026	276.9	16.7	180	0	4.25	0.22	1.87	0.25	1.22	0.14	0	0	0	0	1.66	0	7.18	0.22	0.25	0.02	0	0	5.66	0	0	1.68	4.89	0.95
56011602	LEAF, EAST	Transition	46.3987	-95.4227	26.16		5.28429	4.2995	163.5	14.3	173	0	0.59	1.33	2.55	0.29	0.13	0.02	0	0	0	0	0.97	0	8.02	0.55	0.09	0.12	0	0	2.09	0	0	1.79	4.12	11.98
56012600	Nitche	Transition	46.6023	-95.4727	25		5.10435	4.07568	30.7	8.5	201	0	0	0	0	0	0	0	0	0	0	0	0	0	9	0	0	0	0	0	0	0	0	0	0	4
56013000	PINE, BIG	Transition	46.611	-95.4857	37.3	23.88	5.10435	4.07568	1914.9	23.1	187.47	0	0.53	0.4	0.02	0.01	0.2	0.21	0	0.17	0	0	0.01	0	4.1	0.17	2.18	0.65	0	0	18.65	0	0	8.28	2.04	72.38
56013800	BATTLE, EAST	Transition	46.2952	-95.5535	16.83	7.31	5.59528	4.60226	789	26.5	182.16	0	0.25	0.56	6.88	0.09	1.12	0.05	0	0	0	0	5.34	0	10.13	3.32	1.29	0	0	0	7.26	0	0	0.77	9.66	1.98
56014100	RUSH	Transition	46.487	-95.5212	28.14	16.69	5.57461	4.43406	2161.1	20.7	182.66	0	0.17	1.01	0.94	0.01	0.74	0.04	0	0	0	0	0.12	0	4.25	1.02	0.58	0.52	0	0	10.73	0	0	6.73	5.64	12.1
56014200	PINE, LITTLE	Transition	46.6335	-95.556	29.83	20.97	5.16181	4.1004	797.1	19.2	185	0	1.08	0.04	0.1	0.02	1.08	0.02	0	0.01	0	0	0	0	3.78	0.01	0.46	1.17	0	0	11.37	0	0	7.13	0.2	93.57
56016000	SPITZER	Transition	46.1508	-95.6278	34	18.18	5.49694	4.65864	294.7	10	174	0	1.89	0.82	5.94	0	0.7	0	0	0	0	0	0.58	0	6.6	0.7	0	0	0	0	0.48	0	0	2.03	3.9	4.8
56019100	STUART	Transition	46.2753	-95.5816	20	9.14	5.42467	4.49228	282.9	14.9	165.33	0	0.35	0.18	3.43	0.35	0.18	0	0	0	0	0	1.93	0	11.33	1.22	0.83	0	0	0	2.85	0	0	0.64	2.43	14.25
56019300	ETHEL	Transition	46.3576	-95.6234	17	7.07	5.71679	4.65174	78.5	19.5	160	0	0.79	0.29	4.54	0	0.04	0	0	0	0	0.16	0.91	0	6.37	1.83	0	0	0	0	1.7	0	0	2	12.83	18.12
56020000	DONALDS	Transition	46.4193	-95.5525	5	2.16	5.7709	4.54671	68	13.1	182.5	0	0.6	1.03	16.76	0	0.86	0	0	0	0	0	1.36	0	7.03	1.5	0.03	0	0	0	3.53	0	0	0.53	26.63	18.26
56020900	BUCHANAN	Transition	46.4493	-95.556	22.26	9.06	5.7709	4.54671	376.1	12.8	153	0	0.31	1.04	9.79	0	0.22	0	0	0	0	0	0.81	0	11.87	3.87	0	0	0	0	4.16	0	0	0.68	23.33	5.79
56021200	BOEDIGHEIMER	Transition	46.5151	-95.5918	23	10.84	5.61319	4.48154	71.2	7.9	173	0	27.83	0.08	2	0	0.5	0	0	0	0	0	1.41	0	12.91	0.08	0	0	0	0	1.5	0	0	0.41	1.5	6.75
56021400	ROUND	Transition	46.4872	-95.5853	7	4.19	5.72022	4.52999	106	10.9	267	0	30.37	1.79	23.79	0	1.2	0.75	0	0	0	0	0.54	0	11.83	1.54	0.04	0	0	0	2.04	0	0	0.33	2.41	10.33
56023800	CLITHERALL	Transition	46.2475	-95.6673	13.05	4.88	5.53792	4.67578	1009.3	21	174.5	0	0.08	2.01	10.85	0.05	0.08	0.08	0	0	0	0	4.96	0	4.81	7.45	14.74	0	0	0.06	5.71	0	0	2.14	0.35	16.88
56023900	BATTLE, WEST	Transition	46.2934	-95.6537	12.44	5.36	5.56835	4.59711	2276.9	32.9	186.66	0	0.16	0.83	10.5	0.04	0.17	0.01	0	0	0	0.03	2.65	0.05	7.55	6.56	10.27	0	0	0	5.35	0	0	0.64	1.52	21.17
56024000	BLANCHE	Transition	46.3472	-95.6586	15.42	6.8	5.72189	4.67569	513.3	19.5	190	0	0.64	0.52	3.45	0.02	0.14	0.08	0	0	0	0	1.43	0	5.54	4.47	0.68	0	0	0	4.31	0	0	1.52	2.33	0.72
56024100	ANNIE BATTLE	Transition	46.3275	-95.6605	12.93	5.61	5.56835	4.59711	135.2	15.5	171	0	0.06	1	5.73	0.08	0.26	0	0	0	0	0	3.97	0	4.31	0.64	0.04	0.02	0	0	2.17	0	0	1.24	4.2	0.51
56024200	OTTER TAIL	Transition	46.4008	-95.6632	16.49	9.26	5.84379	4.69235	5556.6	36.5	166.62	0	0.08	0.02	0.08	0	1.78	0.02	0	0	0	0	0.02	0	3.8	0.13	2.5	0.37	0	0.06	16.4	0	0	2.62	0.93	66.25
56024300	MARION	Transition	46.5299	-95.6442	17.96	8.84	5.58744	4.46522	673.6	18.8	174.83	0	0.12	1.12	20.36	0.01	0.16	0	0	0	0	0	1.79	0	8.19	1.96	5	0	0	0	7.61	0	0	1.31	14.69	36.41
56024500	DEVILS	Transition	46.6249	-95.6556	15.6	7.64	5.20646	4.12832	127.1	20.4	168	0	0	0.22	2.96	0	0.25	0	0	0	0	0	0.62	0	9.07	0.88	0	0	0	0	1.51	0	0	1.07	4.07	0.66
56025300	EAGLE	Transition	46.1707	-95.692	14.61	6.7	5.57885	4.74186	342.1	14	247	0	0.06	0	6.91	0	0.06	0	0	0	0	0.13	4.18	0	0.35	0.43	1.46	0	0	0	16.04	0	0	8.4	23.97	6.1
56029800	DEER	Transition	46.3593	-95.7677	17.7	9.94	5.50332	4.58851	185	7.9	172.25	0	0.13	0.47	4.47	0.08	0.8	0	0	0	0	0	0.88	0	5	2.8	0.33	0.02	0	0	3.44	0	0	1.83	2.94	5.16
56030600	ELBOW	Transition	46.2929	-95.7485	11.13	6.42	5.573	4.66669	76.5	14	174	0	0.27	0.22	5.66	0	0	0	0	0	0	0	0.77	0	3.77	0.72	0	0	0	0	2.38	0	0	0.88	0	16.61
56031000	WALKER	Transition	46.4363	-95.6772	35.88	20.83	5.83242	4.68231	218.6	8.8	211.66	0	1.94	0.19	0.55	0.11	0.8	0.08	0	0	0	0	0.13	0	2.36	0.58	0	0	0	0	4.27	0	0	1.52	1.52	33.19
56032800	MCDONALD, LITTLE	Transition	46.6092	-95.7053	12.01	5.77	5.17043	4.09771	475.3	33.2	203.75	0	0	1.1	9.64	0	2.43	0	0	0	0	0	1.6	0	5.95	1.97	0.2	0	0	0	8.77	0	0	0.91	14.25	1.2
56033500	PAUL	Transition	46.5965	-95.6994	12.37	4.59	5.17043	4.09771	129.1	24.6	162	0	0.48	0.7	13.77	0	2.25	0	0	0	0	0	3.18	0	7.4	3.29	0	0	0	0	4	0	0	0.74	43.88	0.14
56035800	SEVEN	Transition	46.6939	-95.7797	11	7.64	5.07611	3.95965	98.3	27.4	166.75	0	0.08	0	2.58	0	0	0	0	0	0	0.08	1.12	0	2.95	0.45	7.58	0.08	0	0	11.83	0	0	2.16	0.91	34.66
56036000	ROSE	Transition	46.6756	-95.7382	17	11.15	5.07247	3.96319	481.7	41.7	181	0	0.76	0.63	5.9	0.11	0.15	0	0	0	0	0	1.73	0	9.29	3.64	2.53	0	0	0	3.73	0	0	0.4	8.71	1.49
56036800	GRAHAM	Transition	46.7119	-95.7277	33.37	20.04	5.03346	3.88575	85	10.3	189	0	24	0.66	2.16	0.16	4.16	0.16	0	0	0	0	1.16	0	11.83	1	0.16	0	0	0	2.83	0	0	1.33	1.33	9.16
56036900	SIX	Transition	46.7096	-95.778	12.04	7.03	5.02551	3.86621	76.1	42.6	128	0	0.11	0.88	3.88	0	0	0	0	0	0	0	2.94	0	7.11	1.72	2.11	0	0	0	3.05	0	0	0.38	14.16	0.66
56037700	TURTLE, SOUTH	Transition	46.2799	-95.7934	68	33.55	5.52618	4.72635	255	10.6	374	0	14.95	0.54	3.41	0	8.16	0	0	0	0	0	1.79	0	3.12	1.25	0	0.08	0	0	5.66	0	0	0.37	14.08	0.41
56037800	LOST, EAST	Transition	46.3587	-95.8011	16	8.98	5.43083	4.55724	202.8	10.9	170.5	0	0.58	0.44	4.88	0.08	0.86	0.05	0	0	0	0	1.33	0	5.47	2.44	0.11	0	0	0	2.25	0	0	1.75	4.94	1.11
56038300	DEAD	Transition	46.48	-95.7506	22.94	13.56	5.52283	4.48246	3198.7	19.8	184.33	0	2.74	0.9	3.9	0.01	5.61	0.04	0	0	0	0	0.98	0	6.4	2.85	0.01	0	0	0	6.81	0	0	1.04	3.7	5.71
56038500	STAR	Transition	46.5196	-95.811	18.79	11.42	5.36963	4.34178	1911.3	28.6	171.66	0	2.58	0.4	4.2	0.2	3.43	0.04	0	0	0	0	0.3	0	8.27	2.47	3.93	0	0	0	8.07	0	0	1.35	4.02	23.83
56038601	MCDONALD, BIG	Transition	46.5807	-95.7671	16.86	10.29	5.23911	4.19137	378.5	14	234	0	3.21	0.21	10.6	0	2.29	0.02	0	0	0	0	3.89	0	5.42	2.22	2.14	0	0	0	6.19	0	0	0.4	28.68	0.62
56039000	LONG	Transition	46.1889	-95.8031	27	9.53	5.59049	4.8085	141.7	26.8	262	0	0	0.77	5.07	0	0	0	0	0	0	0	2.66	0	5.81	1	0	0	0	0	1.81	0	0	0.37	78.22	0.11
56040800	SEWELL	Transition	46.1426	-95.82	42	12.61	5.67121	4.88374	136.8	15.8	162.75	0	5.11	0.14	2.33	0.03	0.37	0	0	0	0	0.03	0.11	0	12.77	0.22	0	0	0	0	4.62	0	0	0.07	6.44	19.55
56042300	GERMAN	Transition	46.2691	-95.8499	29	8.23	5.54351	4.77456	28.7	14	214.5	0	0.75	0	0.5	0	0.5	0	0	0	0	0	1.25	0	10.25	0	0	0	0	0	0.25	0	0	0	0.75	1
56043000	FISKE	Transition	46.2588	-95.7912	5	2.45	5.49386	4.66243	101.2	7.9	244	0	20.25	2.75	33	0	0.66	0	0	0	1.91	0	1.33	0	19.08	2.25	0	0	0	0	0.83	0	0	0.25	8.08	24.41
56043700	STALKER	Transition	46.2088	-95.8286	20.93	8.85	5.52865	4.73813	518.2	28.9	216.5	0	3.37	0.72	2.97	0.02	0.66	0	0	0	0	0	0.68	0	4.04	0.47	3.43	0	0	0	6.16	0	0	0.52	0.85	6.52
56044900	PLEASANT	Transition	46.3515	-95.8901	24	8.72	5.32465	4.55058	149.7	11.5	299	0	17	1.85	39.92	0	1.4	0.48	0	0	0	0	1.66	0	8.11	4	0	0	0	0	1.85	0	0	1.48	1.81	5.03
56047500	PICKEREL	Transition	46.4273	-95.806	13.69	6.46	5.43608	4.48168	335.6	23.7	160.5	0	0.43	0.56	0.38	0	0.16	0.03	0	0	0	0	0.4	0	0.41	0.08	1.1	0	0	3.83	10.01	0	0	7.81	0.1	27.06
56048100	LOST, WEST	Transition	46.3846	-95.8819	20	11.04	5.36757	4.54901	292.7	4.8	164	0	2.61	0.61	3.69	0.97	1.29	0.09	0	0	0	0	0.79	0	4.25	2.2	0.09	0.25	0	0	2.09	0	0	3.42	4.02	4.77
56050100	SPIRIT, EAST	Transition	46.6104	-95.8598	14.94	7.77	5.11357	4.06956	220.2	11.5	209	0	10.62	0.22	9.74	0	1.11	0	0	0	0	0	0.77	0	10.14	3.59	0.11	0	0	0	3.81	0	0	0.14	3.18	2.96
56051500	Shallow	Transition	46.5613	-95.8325	21		5.25365	4.21942	26.4	8.5	180	0	0	2	6	0	0	0	0	0	0	0	0	0	7	1	0	0	0	0	0	0	0	0	3	14
56051700	SILENT, EAST	Transition	46.5527	-95.8517	16.21	10.89	5.24544	4.23081	125.5	14.6	162	0	0	0.05	0.22	0	0	0	0	0	0	0	0.27	0	1.33	0	1.83	0	0	0	18.94	0	0	3.44	0.61	22.94
56051900	SILENT, WEST	Transition	46.5486	-95.887	10.69	7.05	5.17693	4.19072	132.7	17.6	178.25	0	1.11	0.22	5.86	0	0.27	0	0	0	0	0	0.72	0	6.38	0.3	0.27	0	0	0	1.97	0	0	2.05	4.44	6.52
56052300	LOON	Transition	46.629	-95.8246	16.53	9.1	5.04256	3.96287	424.2	32	151.25	0	8.47	0.77	10.56	0	0.47	0.02	0	0	0	0	1.25	0	11.79	2.89	0.12	0	0	0.02	1.81	0	0	0.37	11.75	0.7
56053200	LEEK	Transition	46.6831	-95.8539	20.02	13.48	4.93467	3.82158	246.5	23.1	145	0	0.6	0.95	7.08	0	0.72	0	0	0	0	0	0.54	0	10.12	2.58	0	0	0	0.02	2.16	0	0	0.08	23.64	0.2
56055900	CLEAR	Transition	46.1385	-95.9058	70	23.16	5.76374	4.99557	142.5	8.8	258	0	24.66	4.22	2.85	0	0.03	0	0	0	0	0	0.03	0	5.33	2.48	0	0	0	0.07	7.96	0	0	4.03	7.96	21.59
56056900	NORWAY	Transition	46.3123	-95.8858	42	14.25	5.37026	4.62961	155.4	5.7	176.5	0	0	24.05	0.11	0	0	0	0	0	0.05	0	0.5	0	7.72	0	0	0	0	0	2.27	0	0	0.5	0.27	116.11
56061300	TEN MILE, SOUTH	Transition	46.1257	-95.9634	25.29	10.55	5.91724	5.17714	571.2	15.5	243.08	0.04	0.42	1.07	1.93	0	0.4	2.14	0	0	0	0	0.01	0	1.03	0	0.91	0	0	2.28	18.66	0	0	2.44	0.2	33.6
56065800	WALL	Transition	46.2696	-95.9634	26.82	9.41	5.53029	4.91093	276.5	10.3	191	0	3.22	0.8	5.92	0	0.03	0.16	0	0	0	0	2.03	0	3.55	1.17	2.25	0.03	0	0	6.37	0	0	1.3	2.94	23.72
56069000	TONSETH	Transition	46.4468	-95.9716	8	5.47	5.32682	4.53185	63.1	8.2	144.5	0	10.75	0.66	14.08	0	0.25	0	0	0	0	0	1.25	0	5.08	1.33	0	0	0	0	0.41	0	0	0.33	2.41	20.75
56069500	HEILBERGER	Transition	46.4336	-95.9549	16.87	10.25	5.23397	4.39367	90.6	14.3	156	0	6.05	1.11	20	0	0.38	0	0	0	0	0	1.77	0	8.11	3.55	0	0	0	0	2.22	0	0	0.22	9.55	0.22
56072700	FLADMARK	Transition	46.5023	-95.9231	28		5.08026	4.15185	22.2	13.7	108.5	0	0.06	0.33	3.4	0	0	0	0	0	0	0	0.93	0	5.4	0	0	0	0	0	0	0	0	0.2	4.33	0.2
56072800	TWENTY-ONE	Transition	46.4967	-95.9811	13	9.52	5.19106	4.32768	49.3	14.3	114.5	0	0.16	0.43	0.76	0	0.93	0	0	0	0	0	1.36	0	11.26	0.03	0	0	0	0	0	0	0	0.06	0.9	1.63
56074701	LIDA, NORTH	Transition	46.5793	-95.9668	20		5.12732	4.17413	2252.6	17.6	223.5	0	0.21	0.34	3.43	0.01	0.34	0	0	0.08	0	0.01	0.25	0	4.81	2.72	2.85	0	0	0.7	9.37	0	0	2.55	6.75	22.33
56074900	CRYSTAL	Transition	46.6148	-95.9516	23.4	16.56	5.14326	4.13696	533.1	16.7	220.83	0	0.38	0.2	10.08	0	0.35	0	0	0	0	0	0.85	0	9.88	1.88	1.55	0	0	0	5.85	0	0	0.28	1.96	4.06
56076800	FISH	Transition	46.6772	-96.0104	21.8		5.1839	4.12421	105.6	21	173	0	1.33	0.18	2.92	0	0.14	0.03	0	0	0	0	0.66	0	7.81	1.51	2.14	0	0	0	3.77	0	0	0.92	2.77	0.25
56078100	SWAN	Transition	46.2178	-96.0107	20.25	7.94	5.71403	5.09242	278.9	13.4	216	0	13.96	0.2	6.77	0.15	1	0.15	0	0	0	0	3.09	0	7.65	0.77	0.97	0	0	0.03	3.73	0	0	0.22	11.05	3.72
56078400	LONG	Transition	46.4302	-96.0554	16.5	8.73	5.43642	4.67031	306	22.2	202.5	0	2.97	0.02	2.5	0.14	0.35	0	0	0	0	0	0.95	0	11.58	1.87	0.22	0	0	0	2.89	0	0	0.66	5.22	1
56078600	PELICAN	Transition	46.6985	-96.0199	17.42	9.25	5.1839	4.12421	1613.7	16.7	190.5	0	0.78	0.13	5.57	0.02	1.49	0	0	0.02	0	0	0.61	0.06	6.54	2.01	5.6	0.01	0	0.01	11.96	0	0	1.44	1.53	10.1
56087700	JEWETT	Transition	46.411	-96.0506	24.32	12.21	5.39404	4.72303	298.3	22.8	307	0	0.03	1.11	3.81	0	0.26	0	0	0	0	0	1.45	0	1.3	3.43	0.06	0	0	0	8.46	0	0	0.63	12.55	13.93
56091500	PRAIRIE	Transition	46.6008	-96.0706	22	11.83	5.24629	4.27196	411.3	6.7	168.33	0	1.53	0.21	16.15	0.11	4.21	0	0	0	0	0	0.9	0	11.13	10.78	0	0	0	0.01	5.58	0	0	4.35	10.95	2.78
56093100	TAMARACK	Transition	46.6652	-96.0812	27.65	9.68	5.23461	4.23362	158.7	3.3	125	0	57.63	0.46	0.98	0	0.61	0	0	0	0.05	0	0.5	0	12.55	10	0.05	0	0	0	0.17	0	0	0.05	8.54	7.58
56094200	SAND	Transition	46.6392	-96.0593	35	11.43	5.23461	4.23362	50.2	8.8	168.33	0	96	1	9	0	0.16	0	0	0	0	0	0	0	8.33	0	0	0	0	0	3	0	0	1	0	6.33
58000500	HAY CREEK	Forest	46.0949	-92.4043	30	28.67	5.53756	4.76818	35.6	3	53	0	34.25	0.25	0.25	0	1.75	0.5	0	0	0	0	0	0	3.25	3.75	0	0.25	0	0	0	0	0	0.25	1	0.75
58000700	ROCK	Forest	46.0522	-92.4231	22		5.6535	4.89396	31.1	3.3	10.5	0	0	0	1.27	0	0	0	0	0	0	0	0	0	4.47	0	0	0	0	0	2.41	0	0	0.33	0	12.66
58001000	RAZOR	Forest	46.0602	-92.487	5		5.63343	4.88664	40.4	10.9	32.9	0	0.44	0.8	3.97	0	1.3	0	0	0	0	0	1.41	0	8.19	1.05	0	0	0	0	0	0	0	0.11	1.77	0.77
58001300	GREIGS	Forest	46.0526	-92.4725	5		5.63343	4.88664	21.6	20.7	59	0	0	0.5	3.5	0	0	0	0	0	0	0	0	0	2.5	0	0	0	0	0	0	0	0	0	0.5	0
58001500	KEENE	Forest	46.0414	-92.4566	29		5.73086	4.97532	5.2	5.1	50.5	0	2	0	0	0	0	0	0	0	0.5	0	0	0	0	0	0	0	0	0	0	0	0	0	0	0
58002400	TAMARACK	Forest	46.0721	-92.5046	15.53		5.61406	4.8841	30.3	14.3	7.16	0	0	0.56	12.81	0	1.43	0	0	0	0	0	0.31	0	10.25	0.81	0	0	0	0	0	0	0	0.06	0.25	4.56
58002900	GRACE	Forest	46.0749	-92.4404	88.66		5.6535	4.89396	21.4	3.3	46.25	0	48.12	7.37	0	0	0	0.12	0	0	2.62	0	0.12	0	4.5	0.12	0	0	0	0	0	0	0	3.62	0	10.12
58003100	PICKEREL	Forest	46.4032	-92.4373	30		4.45642	3.69885	21.4	3	6	0	0	0.5	0.5	0	0	0	0	0	2.16	0	0	0	4	0	0	0	0	0	0	0	0	0.83	0	2.5
58003800	NET	Forest	46.4159	-92.4494	40	38.9	4.45642	3.69885	55	4.5	21.25	0	0.08	5	0.75	0	0	0	0	0	0.08	0	0	0	2.66	0	0	0	0	0	0	0	0	5.83	0	1.58
58004800	OAK	Forest	46.3873	-92.5945	48	33.8	4.65822	3.88088	178.9	6	36.25	0	18.75	4.66	7.05	0	0.05	0	0	0	0.02	0	0.16	0	4.36	1.27	0	0.08	0	0	5.19	0	0	4.19	0.41	23.69
58005800	MCCORMICK	Forest	46.3187	-92.7887	60		4.83064	4.05624	21.8	5.1	34	0	1.25	3.25	0.75	0	0.75	0	0	0	0	0	0.25	0	4	2.5	0	0	0	0	0	0	0	1	0	1.25
58006200	ISLAND	Forest	46.4073	-92.7517	33.45	21.38	5.00414	4.12406	206.5	12.8	32.33	0	0.02	2.16	11.58	0	0	0	0	0	0	0	0.52	0.27	4.41	1.22	0.38	0	0	0	4.05	0	0	0.83	0.05	26.27
58006700	STURGEON	Forest	46.38	-92.7566	14.87	11.82	5.00414	4.12406	568.8	12.1	33	0	2.19	1.62	11.44	0	0.65	0	0	0	0	0.02	1.18	0	7.28	3.47	1.64	0	0	0	2.25	0	0	0.41	0.37	3.24
58006900	TWELVE	Forest	46.3964	-92.692	43		4.87346	4.04185	23.4	9.4	29	0	12.5	3.5	0	0	0	0	0	0	1.5	0	0	0	3.5	0	0	0	0	0	0	0	0	1.5	0	27.5
58007800	RUSH	Forest	46.3568	-92.7673	6		4.96893	4.14813	29	11.2	44	0	0	2.5	2	0	0	0	0	0	0	0	0.5	0	6.75	0.25	0	0	0	0	0	0	0	0.5	0	0.75
58008100	SAND	Forest	46.4148	-92.7801	20.9	13.47	5.00414	4.12406	202.8	14.3	21	0	0.18	1.25	10.4	0	1.07	0	0	0	0	0	0.77	0	8	0.4	0.14	0	0	0	2.18	0	0	0.96	1.62	1.44
58009900	FIRST	Forest	46.3145	-92.8202	12		4.92557	4.14739	32.3	5.4	45	0	0	2	0.75	0	0	0	0	0	0	0	0	0	5.75	0.25	0.25	0	0	0	0	0	0	1	0	0.5
58010200	Fox	Forest	46.3131	-92.8927	77	49.3	5.01682	4.22972	96.7	4.4	28	0	17.2	4.16	0.7	0	0	0	0	0	0.7	0	0.04	0	3.79	0.33	0	0	0	0	0	0	0	3.12	6.45	7.16
58010600	MUD, LITTLE	Forest	46.2872	-92.8687	22		5.08954	4.34546	6.8	7.6	19	0	0.5	2	0.5	0	0	0	0	0	0	0	0.25	0	1.25	0	0	0	0	0	0	0	0	0	0.5	0
58010700	LONG	Forest	46.2827	-92.8672	20		5.08954	4.34546	30.3	7.3	53.5	0	0.16	3.66	8.66	0	0.33	0	0	0	0	0	0.5	0	4.33	0.66	0	0	0	0	0.16	0	0.33	1.16	0.66	0
58011100	STANTON	Forest	46.3275	-92.8311	54		4.92557	4.14739	38.4	3.6	46	0	0.11	0	0.55	0	0	0	0	0	0	0	0.22	0	1.05	0	0	1.66	0	0	0.55	0	0	2.61	0	2.11
58011900	CROSS	Transition	45.8501	-92.9429	81.3	49.17	5.69694	5.10375	381.7	9.1	76.1	0	0.02	3.68	1.58	0	0.02	0.1	2.5	1.7	0	0	0.06	0.04	2.04	0.08	0.04	1.02	0.52	0.06	0.66	0.14	2.31	0.6	0	19.81
58012300	GRINDSTONE	Forest	46.1224	-93.0074	17.9	11.34	5.04028	4.46329	212.9	46.6	56.75	0	0.01	0.18	0.35	0	0	0	0	0	0	0	0	0	1.41	0	0.76	0.06	0	0.18	0	0	0	0.29	0	1.43
58012700	BASS, LITTLE	Forest	46.2231	-92.9722	45		5.03249	4.328	6.6	8.5	4.5	0	0	1	3	0	0	0	0	0	0	0	0.5	0	5.5	0	0	0	0	0	0	0	0	1	0	12
58012800	BASS	Forest	46.2274	-92.9688	18.8		5.03249	4.328	12.1	3.6	7.5	0	0	0.33	5	0	3	0	0	0	0	0	0	0	5	0	0	0	0	0	0	0	0	0	0	2.33
58013000	PINE, UPPER	Forest	46.1894	-93.0121	46	36.08	5.01951	4.35271	85	4.5	39.62	0	4.65	1.1	0.25	0	0.38	0	0	0	0	0	0	0	5.34	0.14	0	0.04	0	0	1.21	0	0	2.08	0.19	4.95
58013100	FISH	Forest	46.1953	-92.941	48	27.01	4.99431	4.329	33.1	5.4	16.16	0	4	2.33	0	0	0	0	0	0	0.16	0	0	0	8.83	0.16	0	0	0	0	0	0	0	0.16	2	9.5
58013200	INDIAN	Forest	46.1873	-92.9409	87		4.99431	4.329	29.5	4.5	5	0	21.41	12.66	0	0	0	0	0	0	2.33	0	0.75	0	1.08	0.25	0	0	0	0	0	0	0	0	2	51.5
58013700	BASS	Forest	46.1554	-93.0524	24	18.88	5.00786	4.37199	76.6	7.3	7.83	0	0	2.77	2.88	0	25.77	0	0	0	0	0	0.33	0	5.11	0.38	0	0	0	0	0.66	0	0	0.05	1.5	0.11
58013800	PINE, BIG	Forest	46.2082	-93.0454	38.5	27.86	5.04692	4.37843	156.6	7.6	81.5	0	0.36	1.91	2.33	0	0.02	0	0	0	0	0	0.02	0	2.69	0.02	0	0.08	0	0	2.97	0	0	4.05	0.02	67.55
58014200	POKEGAMA	Transition	45.844	-93.0434	107.52	59.74	5.60757	5.02704	596.7	7.6	99.5	0	0	4.93	2.45	0.06	0.02	0.04	3.75	11	0	0	0.02	0.02	2.72	0	0	0.95	0.08	0	2.62	0.54	3.47	2.39	0.02	21.62
59000100	SPLIT ROCK	Prairie	43.8992	-96.3641	117	27.83	6.80476	6.51387	32.7	4.8	201.43	0	49.33	10.33	0	0	0	22.11	0.66	0	0	0	0	0	2.88	0	0	0	0	0	0.44	0	0	1.66	0	1.11
60000600	POPLAR	Transition	47.5456	-95.6649	34	22.7	3.86904	3.03772	30.3	7	227	0	27	0	0	0	0	0	0	0	0	0	0	0	10.5	0	0	0	0	0	0	0	0	3.5	0	48
60001200	SPRING LAKE	Transition	47.5086	-95.636	24	15.32	3.9801	3.14221	55	10.6	213.5	0	1.87	0.5	3.75	0	0	0	0	0	0	0	0.37	0	2.25	0.25	0.12	0	0	0	0.37	0	0	5.12	0	54.25
60002700	CROSS	Transition	47.6234	-95.6244	59	30.17	3.94111	3.10253	132.7	5.7	180	0	183.8	2.38	0.11	0	7.72	0	0	0	0	0.08	0	0	5.11	0	0	0	0	0	8.61	0	0	2.75	0	3.55
60013000	STORE	Transition	47.7157	-95.7634	89		4.06606	3.12558	21	5.7	120.16	0	0	0	0	0	0	0	0	0	0	0	0	0	0	0	0	0	0	0	0	0	0	0	0	4.33
60021400	BADGER	Transition	47.6807	-96.0138	16	5.1	4.18967	3.16656	142.9	5.7	149	0	23.5	0.25	0	0	4.25	0.25	0	0	0	0	0	0	16	0.25	0	0	0	0	0.25	0	0	4.75	0	1.75
60021700	UNION	Transition	47.5968	-96.0969	32	14.51	4.33883	3.30128	297.1	25.2	171.5	0	0.08	1.9	5.54	0	0.54	0.87	0	0	0	0	0.51	0	6.06	1.09	0	0	0	0	7.93	0	0	6.54	0	29.3
60030500	MAPLE	Transition	47.6568	-96.1713	45.18	17.71	4.27017	3.23365	597.9	4.2	192	0	57.75	3.07	6.1	0	3.09	0.15	0	0.16	0	0	0.13	0	6.25	0.23	0	0	0	0	9.36	0	0	6.15	0	20.12
61000600	JOHANNA	Transition	45.4726	-95.2215	78.33		6.24563	5.44671	641.2	3	139	0	46.75	0.16	3.75	0	1.7	0	0	0	0	0	0.7	0	7.16	0.7	0	0	0	0	2.95	0	0	2.5	0.04	0
61002300	GROVE	Transition	45.6001	-95.1897	35.37	10.69	6.22917	5.42185	153.4	9.4	181	0	0.75	0.91	1.83	0.04	0.16	0	0	0	0	0	0	0	10	1.2	0	0	0	0	2.33	0	0	2.54	2.29	5.79
61003700	LINKA	Transition	45.4903	-95.3648	27.75	8.33	6.33347	5.58083	79.7	15.2	184	0	0.22	0.05	1	0	0.05	0	0	0	0	0	0.11	0	7.05	0.05	0	0	0	0	1.94	0	0	1.66	0.72	7.38
61004100	SCANDINAVIAN	Transition	45.4521	-95.3486	26.49	9.57	6.47861	5.71619	171.6	14.9	221.3	0	1	1.22	15.7	1.59	0.03	0.33	0	0	0	0	1.25	0	10.33	2.62	0	0	0	0	5.11	0	0	1.44	3.07	6.11
61006400	AMELIA	Transition	45.6844	-95.2905	20.14	5.38	6.20793	5.42058	368.4	21	145.5	0	0.39	0.83	5.14	0	0.45	0.29	0	0	0	0	1.12	0	4.75	1.14	1.45	0	0	0	7.45	0	0	2.66	20.85	4.25
61006600	LEVEN	Transition	45.7297	-95.2843	56.86	14.74	6.20056	5.4024	114.5	10	183.5	0	10.25	8.29	14.95	0.5	6.08	0.08	0	0	0	0	0.37	0	13.75	2.75	0	0	0	0	3.04	0	0	0.37	18.04	49.95
61006700	VILLARD	Transition	45.7108	-95.2912	42.91	11.17	6.20056	5.4024	217	4.8	157	0	2.05	2.22	15.97	0.16	0.77	0.27	0	0	0	0	0.38	0	12.47	3.88	0.02	0	0	0	4.55	0	0	0.38	19.63	5.75
61007200	GILCHRIST	Transition	45.4765	-95.3665	65.57	18.82	6.33347	5.58083	129.9	7.3	189.5	0	0.8	1.89	0.8	4.23	0.16	0.45	0	0	0	0	0.05	0	8.16	0	0	0	0	0	3.54	0	0	6.42	0.61	15.3
61007800	RENO	Transition	45.7427	-95.4202	47.36	20.26	6.15825	5.41522	1506.8	7	345	0	16.68	2.7	1.14	0.02	2.33	0.24	0	0	0	0	0.12	0	2.54	3.93	6.33	0.01	0	0	18.62	0	0	3.89	1.33	92.8
61010100	NELSON	Transition	45.5252	-95.4441	47.55	14.3	6.31665	5.57621	111.3	4.5	285.5	0	160.75	0.5	1.08	0.25	1.41	0	0	0	0	0	0.08	0	9.5	0	0	0	0	0	1.58	0	0	1.08	0	35.08
61011100	PELICAN	Transition	45.6443	-95.4564	55.49	15.15	6.43783	5.69424	210.1	10.3	173.66	0.05	45.25	1.33	5.47	0.05	0.97	0.08	0	0.08	0	0	0.27	0	9.08	0.86	0	0	0	0	4.11	0	0	1.58	2.05	70.3
61012200	ANN	Transition	45.7019	-95.4415	318.4	88.52	6.26325	5.51256	144.1	4.2	185	0	356	0.37	1.37	0	0	5.52	0	0	0	0	1.06	0	13.39	0.1	0	0	0	0	13.35	0	0	7.06	0	73.08
61013000	MINNEWASKA	Transition	45.6239	-95.4279	30.79	10.12	6.30492	5.56811	2878.5	9.7	233.46	0.01	1.62	1.16	16.8	0.01	0.53	0.38	0	1.1	0	0	1.12	0	7.18	7.85	0	0	0	0.61	7.17	0	0	1.41	14.77	44.98
61014900	SIGNALNESS	Transition	45.5406	-95.5226	26.92		6.24607	5.52121	15.7	4.2	177	0	0	2.2	11.75	0	0	0	0	0	0.87	0	0.37	0	13.5	6.08	0	0	0	0	0.45	0	0	0.62	0	12
61018000	EMILY	Prairie	45.5155	-95.639	109.45	32.94	6.37475	5.71565	962.3	2.1	239	0.85	11.98	3.41	0	0.03	0.04	2.37	1.58	2.47	0	0	0	0	7.94	0	0.03	0.08	0	0	20.62	0.04	2.58	8.13	0.28	8.96
62000100	SILVER	Transition	45.027	-92.9883	30.29		7.56196	6.81062	29.1	5.4	122.6	0	0	2	10.16	0	0	0	0	0	0.33	0	0.83	0	6.33	1.33	0	0	0	0	1.16	0	0	0.83	1.33	2
62000200	BALD EAGLE	Transition	45.1182	-93.0141	71.35	35.82	7.54922	6.76399	513.5	10.9	149.33	0	0.02	30.52	7.52	0	0	0	0	0	5	0	0.19	0.08	4.19	0.55	0	0	0	0	4.36	0	0.02	0.05	0.11	18.77
62000700	GERVAIS	Transition	45.0196	-93.0701	34.07	11.89	7.78161	6.99856	94.7	12.4	120	0	0.05	1.5	11.38	0	0	0	0.05	0	0.16	0	0.27	0	0.83	0.11	0	0	0	0	3.72	0	0	2.44	0.05	26
62001100	Wakefield	Transition	44.9946	-93.0359	117.24		7.74982	6.99147	9.1	2.8	70	0	25.5	5	2	0	0	0	0	0	40.5	0.5	0.5	0	0	14.5	0	0	0	0	0	0	0	0	0	1
62001300	PHALEN	Transition	44.9876	-93.0528	27.19	9.16	7.83524	7.05044	80.1	27.7	128.75	0	0.54	1.2	12.66	0	0	0	0.16	0	0	0	0.37	0	8.7	0.25	0	0	0	0	4.87	0.04	0.08	1.79	0.2	26.37
62001600	BEAVER	Transition	44.9731	-93.0047	95.65	29.74	7.74982	6.99147	26.3	3.3	117.75	0	9.37	11.75	8.25	0	0.37	0	1.37	0	22.37	0	0.87	0	4	3.87	0	0	0	0	0.25	0	0	0	0	11.12
62001800	DEEP	Transition	45.1145	-93.0832	64		7.56368	6.79756	21.4	3.3	143.5	1	0.5	10.5	0	2.5	0	2	1.5	0	0	0	0	0.5	2.5	0	0	0	0	0	2.5	0	0	0	0	0
62002800	SUCKER	Transition	45.0747	-93.097	22.5		7.79442	6.98601	24.6	7.9	146.66	0	2.33	0.5	9.66	0.33	0.16	0	0	0	0	0	0	0	7.66	0.33	0	0	0	0	4.66	0	0	0.33	5	7
62003801	VADNAIS, EAST	Transition	45.0521	-93.0883	76		7.79442	6.98601	159.5	17.6	133	0	41.25	0.91	4.3	0	0.5	0.08	0.08	0	0.25	0.08	1.66	0	9.5	0.08	0	0	0	0.41	23.75	1.25	0.16	1.1	2.66	3.25
62003900	TWIN	Transition	45.0405	-93.09	27.78		7.83865	7.01224	14.3	10	93	0	0	0.5	1.5	0	0	0	0	0	0.5	0	0	0	5	0	0	0	0	0	0	0	0	0	0	4.5
62004600	PLEASANT	Transition	45.0958	-93.1	10	5.15	7.60079	6.83961	236.8	17.6	134.66	0	0	3.77	0.05	0	0	1.05	1.61	0	0	0	0	0	1.5	0	0.11	1.55	0.05	0.44	3.11	8.33	0	0.22	0.05	4.22
62004700	CROSBY	Transition	44.9048	-93.1511	55.94		7.76851	7.03843	19.4	5.7	130.25	0	1.16	5	4.5	0	0	0	0	0	4	0	0.16	0	7.66	0.5	0	0	0	0	0	0	0	0.16	0.33	0.33
62004800	BENNETT	Transition	45.0181	-93.1419	140.91		7.89762	6.9911	9.3	2.7	54	0	12	8	10	0	0	0	1	0	4	0	0	0	13	0	0	0	0	0	0	0	0	0	0	0
62005400	MCCARRONS	Transition	44.9982	-93.113	43.36	12.74	7.91526	7.10072	27.5	17.3	103.4	0	0.4	1	0.3	0	0	0.2	0	0	0.9	0.1	0.2	0	0.7	0	0	0	0	0	0.9	0	0	1	0.2	66.8
62005500	COMO	Transition	44.9801	-93.1398	161.19	36.89	7.90125	7.03512	27	4.7	115.5	0	40.83	3.66	4.16	0	0	0	0	0	41.83	0	0.16	0	4.33	0	0	0	0	0	1.16	0	0	1	2.5	5.5
62005600	OWASSO	Transition	45.0333	-93.1268	37.52	11.73	7.89762	6.9911	155.5	11.2	138.8	0	0.06	12.9	19.05	0	0	0	0.08	0	0.31	0	0.06	0.21	5.88	0.7	0	0	0	0	2.43	0	0	0.41	1.7	19.45
62005700	JOSEPHINE	Transition	45.0354	-93.1537	32.61	10.84	7.89762	6.9911	47.7	13.4	100.57	0	4.25	2.08	13.83	0	0.08	0.33	0	0	0	0	0.66	0	15.33	1.66	0	0	0	0	0.75	0	0	0	10	0.25
62006100	TURTLE	Transition	45.0986	-93.1382	23.33	14.98	7.63347	6.85664	165.4	8.5	111.33	0	0.07	3.53	1.06	0.04	0.03	0.68	0	0	0	0	1.91	0	4.71	0.15	0	0	0	0	2.44	0	0.81	0.99	0.52	0.22
62006200	CHARLEY	Transition	45.1006	-93.119	27		7.60079	6.83961	13.3	6.4	149	1	0	9	0	0	0	0	3	0	0	0	0	1	0	0	0	0	0	0	6	0	1	0	0	0
62006700	LONG	Transition	45.076	-93.2031	96.6	39.55	7.85925	6.98436	74	9.1	133.49	0.5	96.65	2.68	0.12	0.04	0	5.44	0.14	0.17	0	0	0.08	0	2.65	0	0	0	0	0	2.16	0	0.04	2.56	0.04	0.65
62006900	PIKE	Transition	45.0675	-93.2084	80.26		7.8142	6.96049	14.1	4.8	187.6	0	21	5	0	0	0	14	0	0	0	0	2	0	2	0	0	0	0	0	3	0	0	5	0	0
62007300	SNAIL	Transition	45.073	-93.1266	21.8	7.26	7.83958	6.98632	60.7	9.1	99.5	0	8.12	2.43	2.81	0	1.25	0	0	0	0	0	0.56	0	11.62	1.5	0	0	0	0	0.12	0	0	0	0.62	0.31
62007500	ISLAND	Transition	45.0552	-93.1353	84.56	30.6	7.83958	6.98632	24.1	3.3	65.6	0	1	1.87	21.87	0	0.12	0	2.37	0	1.75	0	0.25	0	2	1.12	0	0	0	0	1.5	0	0	0.75	0	1.87
62007800	JOHANNA	Transition	45.0434	-93.17	34.87	9.76	7.85925	6.98436	86.2	13.1	116.73	0	1.11	11.27	17.94	0.27	0	0.22	0	0	0.16	0.16	0.16	0	4.94	0.94	0	0	0	0	2.38	0	0	1.33	0.27	50.22
62008200	WABASSO	Transition	45.0451	-93.116	26.84		7.79442	6.98601	18.7	20.1	85	0	11.83	1.16	5	0	0	0.16	0	0	0	0	0	0	5.16	0.16	0	0	0	0	0	0	0	0.16	0.16	7.66
62008300	SILVER	Transition	45.0442	-93.2234	58.67	18.28	7.80346	6.95479	28.1	14.3	63.5	0	73.25	35.25	4	0	0	0.5	1	0	5.5	0.25	0	0	1	3	0	0	0	0	11	0	0	1.25	0	9.5
62023100	LOEB	Transition	44.9758	-93.1232	42.46		7.91526	7.10072	3.8	8.5	87	0	16	2.5	4.5	0	0	0	0	0	0	0	0	0	2	0	0	0	0	0	5.5	0	0	0.5	0	0
65000200	PRESTON	Prairie	44.7825	-94.5383	166.21	44.6	7.03996	6.45536	271.2	3.3	162	0	63.53	11.48	1.95	0	0.02	8.82	0.07	0	0.09	0.02	0	0	1.81	0	0	0	0	0	7.28	0	0	1.33	0	9.7
65000600	ALLIE	Prairie	44.8036	-94.558	183.64	47.81	6.99075	6.40628	182.5	3.6	191	0	51.55	4.25	0.63	0	0	3.88	1.63	0	0	0	0	0	0.61	0	0	0	0	0	7.11	0	0	2.33	0	2.88
66000800	CANNON	Transition	44.2646	-93.3555	233.44	68.94	7.12436	6.81471	644.1	4.5	179.5	0.32	3.48	1.69	0.17	0.05	0	1.52	0.64	4.63	0	0	0.02	0	0.95	0	0	0	0	0	7.61	34.31	0.11	7.97	0.23	18.02
66001000	WELLS	Transition	44.2895	-93.3427	170.75	51.01	7.12436	6.81471	256.6	1.2	180	0.41	4.83	1.82	0.06	0.2	0	5.54	0.75	4.38	0.15	0	0.12	0	0.99	0	0	0	0	0	5.19	20.18	0.12	1.57	0.61	17
66001400	DUDLEY	Transition	44.3555	-93.3625	31.57	18.58	7.12939	6.80439	50.5	18.2	91.1	0	0.11	2.5	6.5	0.44	0.05	0	0	0	0	0	0.38	0	6.88	0.11	0	0	0	0	0	0.05	0	0	1.55	1.55
66001800	ROBERDS	Transition	44.3289	-93.3447	226.94	87.66	7.07599	6.79179	253.1	13.1	138.32	0	52.81	26.8	7.66	0.03	0	0.15	1.84	7.83	0	0	0	0.03	1.75	0	0	0	0	0	0.95	0.03	0.36	0.05	0.4	14.96
66002700	CIRCLE	Transition	44.4141	-93.3459	363.7	122.48	7.1361	6.76201	252.6	4.2	209.07	0.01	119.61	2.18	0.88	0.01	0	10.18	0	0.58	0	0.01	0.2	0	3.05	0	0	0	0	0	5.15	0.93	0.13	1.31	0	9.13
66002900	FOX	Transition	44.3922	-93.3236	149.62	50.94	7.13951	6.78153	124.6	14.3	133.25	0.26	64.31	7.16	0.93	0.38	0	0.56	0	13.23	0	0	0.06	0	3.41	0	0	0	0	0	4.4	7.03	0.13	2.12	0.32	19.04
66003200	UNION	Transition	44.4585	-93.3125	372.21	111.78	7.18588	6.71183	163.1	3	165.75	4.87	217.37	0.12	2.25	0	0	35.62	0	0.75	0	0.5	0	0	10	0	0	0	0	0	2	0	0	6.87	0	13.25
66003800	FRENCH	Transition	44.3396	-93.3922	74.5	34.2	7.11949	6.77565	330.3	17	97.5	0	0.33	50.22	4.28	0.13	0	0.23	0	2.85	0.97	0	0	0.62	0.74	0	0	0	0	0	3.14	0.26	0.27	0.03	0.04	55.1
66003900	MAZASKA	Transition	44.3732	-93.3946	87.5	37.73	7.11949	6.77565	277.3	15.2	114.4	0	0.02	21.82	4.15	0.03	0	0.23	0	14.29	1.93	0	0.18	0	4.72	0.05	0	0	0	0	2.81	1.43	3.83	0.08	1.67	21.56
66004400	SAKATAH, LOWER	Transition	44.2376	-93.5032	305.13	92.38	7.13626	6.78707	125.5	2.1	175.8	0.54	31.7	4.58	1.54	0.75	0	4.29	0.33	9.79	0.5	0	0.66	0	3.37	0	0	0	0	0	7.66	4.91	0	0.29	1.04	15.37
66004700	HUNT	Transition	44.3323	-93.4461	33	13.77	7.15043	6.79574	64.6	8.2	120.07	0.05	15.77	14.94	6.61	3.22	0	1.94	0	12.11	10.61	0	0.22	0	2.05	0	0	0	0	0	0.83	0	4.33	0	2.05	21.38
66004800	Rice	Transition	44.3301	-93.4839	346.66	148.89	7.13126	6.77013	130.7	2	107.75	0.05	104.72	17.77	12.61	3.55	0	1.66	0	0.94	1.27	0	2.05	0	4.88	0.72	0	0	0	0	1	0.16	0.94	0.16	0.16	18.66
66005000	Caron	Transition	44.3039	-93.4707	297.42	116.94	7.13126	6.77013	164.3	1.2	120.5	0.75	46.5	55.5	4	0.5	0	33.75	0	0.5	1.25	0	0	0	1	0	0	0	0	0	1	0	11.25	0.25	0	28.25
66005200	CEDAR	Transition	44.2959	-93.4304	92.16	40.26	7.15043	6.79574	325.5	12.8	101.75	0	3.83	23.4	17.83	0.1	0.06	1.9	0	0	1.1	0	0.1	0	1.1	0	0	0	0	0	3.3	0.06	4.56	0.13	0.93	3.16
66005500	SHIELDS	Transition	44.3697	-93.4412	184.66	72.49	7.1476	6.78768	353	12.8	137.33	0	39.92	31.19	19.92	2.63	0	0.35	0	35.46	0.19	0	0.13	0	3.21	0.3	0	0	0	0	2.79	0	0	0	2.43	57.46
66006100	CODY	Transition	44.4616	-93.4966	361.25	94.33	7.09281	6.65618	104	4.2	135	0	46.41	21.16	0.08	0	0	28.08	0	0	0	0	0	0	6.75	0	0	0	0	0	2.58	0	0	0.58	0	8.41
66006200	PHELPS	Transition	44.4543	-93.5024	371.75	99.89	7.04997	6.64769	121	2.4	122	0	124.75	38.75	0	0	0	71.5	0	0	0	0	0	0	8.87	0	0	0	0	0	1.25	0	0	0.37	0	11
69000400	WHITE IRON	Forest	47.8682	-91.811	30.07	29.55	3.22272	2.73585	1388.2	14.3	23.19	0	0	0.1	0	0	0	0	0	0	0	0	0	0	3.25	0	1.24	0	0	0.17	8.03	0	0	3.32	0	7.28
69000700	PARADISE	Forest	47.0743	-91.8828	31		3.91749	3.2369	12.1	4.2	58	0	0	0	0	0	0	0	0	0	0	0	0	0	2.5	0	0	0	0	0	0	0	0	1	0	1
69000800	KING	Forest	47.1853	-91.8438	10	9.93	3.30708	2.72662	118.6	2.4	55	0	0	0	0	0	0	0	0	0	0	0	0	0	12.5	0.5	1.5	0	0	0	7.5	0	0	35.5	0	7.5
69001600	SAND	Forest	47.1665	-91.8705	24		3.57454	2.92932	10.9	4.8	16	0	0	0	0	0	0	0	0	0	0	0	0	0	0	0	0	0	0	0	0	0	0	0	0	0
69001800	Schaeffer	Forest	47.1386	-91.8277	13		3.83957	3.16142	14.5	5.1	30	0	0	0	0	0	0	0	0	0	0	0	0	0	6	0	0	0	0	0	0	0	0	2	0	1.5
69002100	Little Coyote	Forest	47.197	-91.8269	10		3.60711	2.99756	16.1	4.5	60	0	0	0	0	0	0	0	0	0	0	0	1	0	4	0	0	0	0	0	2	0	0	5	0	2
69002200	MOOSE	Forest	47.1944	-91.8873	10		3.19436	2.63026	25.1	5.1	36.5	0	8.12	3.12	0	0	0	0	0	0	0	0	0	0	5.12	1	0	0	0	0	0.75	0	0	9	0	1.87
69002700	STONE	Forest	47.2235	-91.84	10	9.91	3.01433	2.48657	83.4	5.1	41	0	95.16	0	0	0	0	0	0	0	0	0	0	0	4.5	0.16	0	0	0	0	0	0	0	5.16	0	10.5
69003000	White	Forest	47.2108	-91.881	21	19.61	2.91396	2.3901	49.4	8.8	13.33	0	0	1.57	0	0	0	0	0	0	0.17	0	0.44	0	3.47	1.9	1.63	0	0	0	4.27	0	0	1.61	0	7.77
69004000	GEORGE	Forest	47.2879	-91.8259	27		2.89201	2.3845	10.6	5.4	5	0	0	3	0	0	0	0	0	0	0	0	0	0	8	1	0	0	0	0	0	0	0	0	0	0
69004100	BASSETT	Forest	47.3695	-91.905	26.8	25.51	2.83281	2.37699	178.9	6.4	37	0	0.08	0.33	2.33	0	0	0	0	0	0	0	0.08	0	5.16	0.55	0.38	0	0	0	7.44	0	0	11.63	0	47.3
69005600	LITTLE	Forest	47.7782	-91.8259	15		3.11347	2.6464	24.6	7.3	10	0	0	0	0	0	0	0	0	0	0	0	0	0	1.16	0	0	0	0	0	1.58	0	0	0.58	0	0.58
69005700	Kangas	Forest	47.763	-91.8415	45		3.09861	2.63956	8.9	4.5	6	0	0	0	0	0	0	0	0	0	1.5	0	0	0	3	0	0	0	0	0	0	0	0	0	0	3.5
69006600	LONG, LITTLE	Forest	47.9387	-91.8927	12	11.77	3.38451	2.84235	118.6	13.7	38	0	0	0.91	4.31	0	0	0	0	0	0	0.22	0.43	0	3.2	0	1.5	0	0	3.58	12.5	0	0	1.52	0	0.22
69006900	SHAGAWA	Forest	47.9121	-91.878	28.48	27.42	3.25035	2.75217	959.5	14.6	28.9	0	0	0.17	0.02	0	0	0	0	0	0	0	0	0	2.4	0	0.59	0.05	0	0.41	22.52	0	0	14.49	0	23.63
69007000	LOW	Forest	47.9819	-91.8233	5	4.96	3.39122	2.83562	139.6	12.1	28	0	0	1.5	0.44	0	0	0	0	0	0	0	0	0	2.87	0	0.44	0	0	1.43	3.91	0	0	4.34	0	0.29
69008000	NELS	Forest	48.0244	-91.8903	28	27.84	3.32224	2.80164	57.8	9.1	3	0	0	0	0	0	0	0	0	0	0	0	0	0	2.58	0	0.25	0	0	0	3.66	0	0	5.83	0	6.83
69011100	SMITH	Forest	47.1529	-91.9154	23	22.61	3.42824	2.81985	72.8	15.5	49.5	0	0	0	0	0	0	0	0	0	0	0	0	0	3	0.66	1.83	1.66	0	0	8.33	0	0	1.66	0	16.66
69011300	BIG BEAR	Forest	47.2074	-91.9142	10	9.98	3.19436	2.63026	52.6	4.5	31.5	0	2.63	0	0	0	0	0	0	0	0	0	0	0	4.25	0.08	0	0	0	0	0.86	0	0	4.3	0	6.5
69011400	CADOTTE	Forest	47.3794	-91.9112	20.6	20.35	2.87157	2.41038	131.5	5.4	11.75	0	0	0	0	0	0	0	0	0	0	0	0	0	0.44	0	0	0	0	0	14.11	0	0	5.11	0	21.77
69011500	BEAR ISLAND	Forest	47.7762	-91.9664	23	22.81	3.00486	2.61544	951.8	18.8	21.99	0	0	0.2	1.05	0	0	0	0	0	0	0	0	0	3.22	0.03	4.81	0	0	1.13	5.4	0	0	3.36	0	1.54
69012000	EVERETT	Forest	47.9834	-91.9197	16	15.63	3.31872	2.80506	44.1	4.5	7.33	0	0	0.66	0.33	0	0	0	0	0	0.04	0	0.04	0	5.83	0	0	0	0	0.08	1.58	0	0	2.45	0	3
69013000	ALDEN, LITTLE	Forest	47.0681	-92.0191	10		3.65939	2.97719	32.7	8.8	50	0	0	0	0	0	0	0	0	0	0	0	0	0	2.55	0	0.12	0.32	0	0	2.62	0	0	11.72	0	2.3
69013100	ALDEN	Forest	47.0615	-92.0299	14	13.81	3.65939	2.97719	72.8	8.8	45.5	0	0.16	1	0	0	0	0	0	0	0	0	0	0	1.08	0	1.08	2.41	0	0.66	2.66	0	0	7.58	0	9.08
69013200	BARRS	Forest	47.0578	-91.9667	19	18.8	3.71383	3.04058	47.3	7	37	0	0	0.33	0.16	0	0	0	0	0	0	0	0.25	0	4.33	0.08	0.91	0	0	0	0.75	0	0	3.91	0	2
69015400	ARTHUR	Forest	47.7425	-92.0407	18		2.92188	2.57354	27.1	5.7	20.5	0	0	0	2.66	0	0	0	0	0	0	0	0	0	3.66	0	0	0	0	0	1.66	0	0	2.66	0	0.33
69016100	WOLF	Forest	47.8832	-92.0233	15	14.65	3.1361	2.72604	121	8.5	37.25	0	0	0	0.22	0	0	0	0	0	0	0.05	0	0	4.05	0	0.61	0	0	0.27	4.38	0	0	4.61	0	10.61
69016400	ERICKSON	Forest	47.8454	-91.9874	21		3.12311	2.70935	8	3.9	10	0	0	0	0	0	0	0	0	0	0	0	0	0	0	0	0	0	0	0	7	0	0	1	0	0
69017000	Maxine	Forest	47.9656	-92.0461	26		3.08036	2.64993	15.1	6.4	2	0	0	0	4	0	0	0	0	0	0	0	3.5	0	3.5	0	1	0	0	0	0	0	0	4.5	0	1.5
69017400	TWIN	Forest	47.9737	-91.933	17	16.73	3.31872	2.80506	77.3	6.7	8.4	0	0	0.91	0.25	0	0	0	0	0	0	0	0	0	4.04	0	0.16	0	0	0.04	1.37	0	0	0.79	0	2.7
69017500	Ole	Forest	47.9753	-92.0275	20		3.21076	2.75632	22.6	5.7	0.5	0	0	0	2	0	0	0	0	0	0	0	0.5	0	0	0	0	0	0	0	1.5	0	0	13	0	4
69019000	BIG	Forest	48.0698	-91.9971	26	25.97	3.21068	2.73079	724.2	6.7	8.5	0	0	0.01	0	0	0	0	0	0	0	0	0	0	1.36	0	1.12	0	0	0.13	5.93	0	0	23.91	0	12.34
69019900	ED SHAVE	Forest	48.0748	-91.9418	20		3.24699	2.75356	33.1	5.1	3	0	0	0	0	0	0	0	0	0	0	0	0	0	0.33	0	0	0	0	0.66	15.66	0	0	0	0	13.83
69021700	ROBINSON	Forest	47.8587	-92.051	14	13.52	3.00286	2.65133	54.6	2.4	29	0	0	0.83	0	0	0	0	0	0	1	0	0	0	11.16	2.16	0	0	0	0	0	0	0	2.5	0	4
69023100	JACOBS	Forest	47.0033	-92.1127	14		3.7215	3.00122	30.3	2.7	34	0	87	1	0	0	0	0	0	0	0.5	0	0	0	10.5	0	0	0	0	0.5	1.5	0	0	0.5	0	5
69023200	HORSESHOE	Forest	46.9888	-92.1113	13		3.87407	3.12678	36.4	2.1	17	0	54	1	0	0	0	0	0	0	1	0	0	0	0	0	0	0	0	0	1	0	0	6	0	27
69023400	MIRROR	Forest	46.9659	-92.172	22		3.82761	3.06918	7.3	8.2	61.5	0	0	1.33	0.33	0	0	0	0	0	13.16	0	0	0	1.16	2.33	0	0	0	0	0.33	0	0	3.33	0	38.16
69023700	Cameron	Forest	46.9644	-92.1247	33		3.87407	3.12678	28.5	5.1	52	0	1	0	0	0	0	0	0	0	0	0	0	0	0	0	0	0	0	0	0	0	0	1	0	0
77006300	BIG	Forest	46.1421	-94.6835	14	10.97	5.57601	4.60876	112.1	6.4	48	0	0.22	3.77	31.44	0	0.61	0	0	0	0	0	0.66	0	9.77	2.66	0	0	0	0	2.16	0	0	0.22	24	7.27
77006600	THUNDER	Transition	46.1183	-94.748	44	35.43	5.699	4.70375	78.5	5.1	119.66	0	133.38	1.83	0.11	0.91	32.36	0.41	0	0	0	0	0.05	0	14.33	0	0.05	0	0	0	4.66	0	0	2.66	0.55	19.94
77006700	PINE ISLAND	Forest	46.1157	-94.713	17.5	12.16	5.699	4.70375	94.7	7.9	73	0	0.66	2.44	39.27	0	2.55	0	0	0	0	0.05	2.83	0	13.27	10.05	0	0	0	0	2.33	0	0	0.11	0	11.66
77008400	BIRCH, BIG	Transition	45.7804	-94.7525	49	21.85	6.33951	5.49828	853.4	24.6	156.5	0	2.45	0.88	7.98	0.17	1.76	0.06	0	0	0	0	1.86	0	9.52	3.78	4.54	0.01	0	1.44	12.32	0	0	1.69	8.29	14.17
77008800	TURTLE	Transition	46.1925	-94.7701	12	8.29	5.53494	4.59	42.1	11.8	138	0	2.11	1.5	0.33	0.44	1.88	0.05	0	0	0	0	0.88	0	6.72	0	0	0.05	0	0	0.72	0	0	1.77	1.11	0.77
77008900	BIRCH, LITTLE	Transition	45.7761	-94.8024	24.61	8.42	6.32888	5.48918	339.2	27.1	168.5	0	0.04	1.1	3.12	0.04	0.02	1.27	0.35	0	0	0	0.25	0	5.97	0.18	0.64	0.06	0	4.06	6.06	0	0	2.06	1.81	0.52
77010500	LATIMER	Transition	45.9212	-94.8505	36	10.27	6.10964	5.10201	78.1	9.2	129	0	109.72	35.72	6.27	0	0.5	0	0	0	1.33	0	0.27	0	4.16	5.38	0	0	0	0	1.05	0	0	0.16	0	32.22
77012000	CHARLOTTE	Transition	45.9525	-94.8628	5	1.44	6.10964	5.10201	59.9	25.6	172.5	0	0.55	0	1.22	0.11	0.27	0	0	0	0	0	0.5	0	8.83	0.27	0.61	0	0	0	1.11	0	0	1.5	4.33	0.61
77012800	HORSESHOE	Transition	46.1186	-94.8301	29	8.25	5.76758	4.7651	47.7	7.3	104.83	0	0.08	1.33	19.41	0.16	3.25	0	0	0	0.08	0	1.25	0	23	1.75	0	0	0	0	2.16	0	0	0.5	0	17.41
77013800	DOWER	Transition	46.3499	-94.8524	9	4.82	5.06862	4.18685	31.9	10.3	110	0	2.25	1	22.87	1	3.12	0	0	0	0	0	0.5	0	12.5	2.75	0	0	0	0	0.5	0	0	0.12	7.75	1.25
69024100	THOMPSON	Forest	47.0856	-92.0631	33	32.83	3.50413	2.88086	79.7	2.7	36.33	0	89.25	0.5	0.75	0	0	0	0	0	0.25	0	0	0	5	7.25	0	0	0	0	0	0	0	4.5	0	2.75
69024600	Sullivan	Forest	47.2363	-92.0687	47		2.93385	2.42988	12.5	2.1	21	0	2	0	0	0	0	0	0	0	0	0	0	0	0	0	0	0	0	0	0	0	0	1	0	2.5
69024900	COLBY	Forest	47.5299	-92.1391	16.18	14.8	2.80351	2.51556	218.2	9.1	33.2	0	0	1.11	0.44	0	0	0	0.59	0	0	0	0	0	2.64	0	0.16	0.18	0	0	0.93	0	0	2.52	0.27	6.83
69025400	BEAR HEAD	Forest	47.7845	-92.0794	22	21.89	2.87924	2.58868	272.8	14	14.76	0	0	0.65	1.46	0	0	0	0	0	0	0	0.21	0	2.84	0	0	0	0	0	6.02	0	0	7.26	0	9.05
69026500	CAMP	Forest	47.7465	-92.1072	19		2.67346	2.48088	4.8	3.9	13.5	0	0	0	0	0	0	0	0	0	8	0	0	0	0	0	0	0	0	0	1	0	0	0	0	0
69027500	MUD	Forest	47.8825	-92.1108	10	9.94	2.98117	2.6345	57.8	8.2	47	0	0	1.4	16.8	0	0.6	0	0	0	0.2	0	1	0	5	0	0.2	0	0	0	0.8	0	0	0.2	0	8.6
69027800	ARMSTRONG	Forest	47.8495	-92.0807	30.2	29.19	3.00286	2.65133	157.4	10.3	35	0	0	2.55	6.77	0	0	0	0	0	0	0	0.85	0	4.85	0.66	2.03	0	0	1.11	2.59	0	0	4.25	0	3.88
69027900	LITTLE ARMSTRONG	Forest	47.8421	-92.0596	24		3.00286	2.65133	26.7	7.9	11	0	0	0	0	0	0	0	0	0	0	0	2.25	0	0	0	0	0	0	1	0	0	0	0	0	5.25
69028503	EAGLES NEST #3	Forest	47.8134	-92.0905	35		2.87681	2.60706	405.2	14.9	57	0	0	0.13	2.93	0	0	0	0	0	0	0	0.09	0	3.46	0.09	1.17	0	0	2.34	11.62	0	0	3.9	0	4.54
69037100	WILD RICE	Forest	46.8926	-92.1847	43	38.09	4.0775	3.23375	861.1	3.3	38.12	0	0	1.55	0.97	0	0	0	0	0	0.06	0	0	0	7.51	1.68	1.68	0	0	0	15.68	0	0	2.35	0	12.26
69037200	ISLAND	Forest	47.0132	-92.172	19	18.69	3.76447	3.03742	3284.1	28.6	28.88	0	0.37	0.1	0	0	0	0	0.01	0	0	0	0	0.01	1.9	0.02	1.51	0.15	0	0.53	7.54	0	0	2.62	0	8
69037300	BOULDER	Forest	47.0629	-92.1735	25	24.7	3.68717	2.98725	1571.4	5.4	29.75	0	127.93	0.65	0	0	0	0	0	0	0	0	0	0	2.13	0.05	0.18	0	0	0	6.21	0	0	4.65	0	7.6
69037600	WHITEWATER	Forest	47.5039	-92.1727	13.07	10.6	2.85075	2.58082	489.8	22.2	34.4	0	0	0.55	3.58	0	0.02	0	0	0	0	0	0.3	0	4.47	0.58	4.8	0.02	0	0	9.97	0	0	2.22	0	14.72
69037800	VERMILION	Forest	47.8811	-92.4189	28.45	27.29	2.93581	2.62047	16419.8	23.1	28.92	0	0	0.12	0.12	0	0.02	0	0	0	0	0	0	0	0.35	0	0.1	0	0	0.12	6.4	0	0	0.87	0	7.31
69038300	LYNX	Forest	48.218	-92.1939	27	27	3.20761	2.72889	119.4	25.9	10	0	0	0	0.11	0	0	0	0	0	0	0	0	0	2.44	0	1.66	0.22	0	0.44	1.44	0	0	0.88	0	0
69039700	CLEAR	Forest	46.9697	-92.2141	20.9		3.8926	3.12536	5.9	7.6	6	0	0	0	0	0	0	0	0	0	0	0	0	0	0	0	0	0	0	0	0	0	0	1	0	0
69040400	Morgan	Forest	47.029	-92.2639	21		3.77244	3.04675	36.8	3.3	34	0	18.5	0	0	0	0	0	0	0	0	0	0	0	3	0.5	0	0	0	0	0	0	0	10.5	0	27
69041201	COMSTOCK, UPPER	Forest	47.2196	-92.2229	35	34.24	3.18953	2.69668	109.7	8.5	34.5	0	0.09	0.95	0.38	0	0	0	0	0	0	0	0	0	2.38	0.07	0	0.35	0	0	1.5	0	0	3.88	0	4.61
69041300	HART	Forest	47.2053	-92.2196	22		3.18603	2.65715	17.8	6	52	0	0	0	0	0	0.25	0	0	0	0	0	0	0	9	0	0	0	0	0	1	0	0	1.5	0	0.25
69041900	TWIN, NORTH	Forest	47.4492	-92.2535	56		3.15808	2.78576	25.9	12.1	36	0	19.08	1.75	0.25	0	0	0	0	0	0	0	0	0	4	0	0	0	0	0	1.5	0	0	2.91	0.5	7.58
69042000	TWIN, SOUTH	Forest	47.4445	-92.246	21	16.18	3.05446	2.68774	42.9	14.6	39	0	0	0.41	0	0	0.33	0	0	0	0	0	0	0	1.75	0	0	0	0	0	2.08	0	0	1.33	0.08	7.58
69042200	FRYING PAN	Forest	47.421	-92.2861	5		3.15808	2.78576	27.9	11.8	66	0	0	1.25	0.25	0	0	0	0	0	0	0	0	0	2.25	0	0	0	0	0	0	0	0	2	0	5.75
69043100	CEDAR	Forest	47.4949	-92.279	25		3.08436	2.75832	12.9	15.5	11.5	0	0	0	0	0	0	0	0	0	0	0	0	0	0	0	0	0	0	0	0	0	0	1.3	0	0.1
69043401	SABIN	Forest	47.5867	-92.2975	25.28	22.81	2.71096	2.60479	123.4	12.1	61	0	0	1.16	0.66	0	0.11	0	0.05	0	0.05	0	0	0	2.48	0	0.43	0.11	0	0	3.8	0	0	2.65	0.13	4.51
69046400	Lower Pauness	Forest	48.1942	-92.2498	12	11.96	3.19687	2.73068	63.2	11	10	0	0	0	0	0	0	0	0	0	0	0	0	0	2	0	0.5	0	0	0	1.16	0	0	4.83	0	3
69046500	Upper Pauness	Forest	48.1925	-92.2555	16	15.94	3.17675	2.70904	65.6	4.4	10	0	0	0	0	0	0	0	0	0	0	0	0	0	4.33	0	0	0	0	0	2.66	0	0	5.83	0	2.83
69046900	HERITAGE	Forest	48.2279	-92.2126	10	10	3.22129	2.74119	74.4	13.1	10	0	0	0	0	0	0	0	0	0	0	0	0	0	3.66	0	0.16	0.16	0	0.16	0.83	0	0	3.16	0	0.66
69047300	EUGENE	Forest	48.3048	-92.2208	13	13	3.14954	2.65212	67.2	19.5	4	0	0	0	0	0	0	0	0	0	0	0	0	0	1.83	0	0	0	0	0	0	0	0	1.66	0	0.16
69048000	BEARTRACK	Forest	48.3009	-92.2011	15	15	3.16472	2.6704	68.2	16.7	4.75	0	0	0	0	0	0	0	0	0	0	1.33	0	0	0	0	0	0	0	0	0	0	0	13.33	0	1.16
69048100	FAT	Forest	48.2913	-92.2289	5	5	3.19301	2.70278	41.2	15.2	7	0	0	0	0	0	0	0	0	0	0	0	0	0	0	0	0	0	0	0	0	0	0	5	0	0
69048900	CARIBOU	Forest	46.8993	-92.313	22.5	20.06	4.00192	3.16665	221	6.4	50	0	0.02	7.55	2.61	0	0	0	0	0	0	0	0.44	0	8.77	5.11	0.08	0	0	0	1.58	0	0	3.88	0	3.91
69049000	PIKE	Forest	46.8673	-92.3016	16.7	13.98	4.13718	3.27458	197.5	18.2	63.82	0	0	1.86	5.38	0	0	0	0	0	0	0	0.4	0	0.79	0.72	2.68	0	0	0	13.31	0	0	9.49	0	65.78
69049500	LONG	Forest	47.3111	-92.3201	61	54.34	3.30039	2.83385	159.9	4.2	40	0	0	9.31	0.11	0	0.33	0	0	0	0.17	0	0.12	0	2.73	0	0	0	0	0	5.81	0	0	7.47	0.44	4.59
69051100	GRAND	Forest	46.8755	-92.4021	19	16.95	4.07846	3.24208	644.5	7.3	64	0	46.48	1.25	1	0	10.88	0	0	0	0.03	0	0.74	0	6.81	4.07	0	0	0	0	1.62	0	0	2.62	0	15.96
69051500	BERGEN	Forest	46.9936	-92.3201	29		3.91476	3.1406	25.1	9.1	62	0	0	3	0	0	0	0	0	0	0	0	0	0	8	0	0	0	0	0	1	0	0	4	0	5
69052100	LEORA	Forest	47.1037	-92.4039	17.71	17.23	3.58378	2.9546	106.3	10.6	22	0	0	3.83	2.33	0	0	0	0	0	0.11	0	0.16	0	6.16	1	0	0	0	0	6.83	0	0	2.05	0	0.94
69052300	DODO	Forest	47.1021	-92.4181	18.37		3.69976	3.0675	30.7	16.1	25.66	0	0	0.25	1.5	0	0	0	0	0	0	0	0.5	0	12.75	0.75	0	0	0	0	0.5	0	0	0	0	0.25
69052900	STRAND	Forest	47.1438	-92.4078	43.71	42.82	3.5389	2.9654	135.2	4.8	12.5	0	0	0.94	0.11	0	0.27	0	0	0	0	0	0	0	1.16	0.05	0	0	0	0	9.27	0	0	1.88	0	9.55
69053200	PIONEER	Forest	47.1477	-92.3562	43		3.50233	2.92942	32.7	12.8	16	0	0	0	0	0	0	0	0	0	0	0	0	0	3	0	0	0	0	0	0	0	0	1	1	12
69053600	MORCOM	Forest	47.2553	-92.3598	66	65.54	3.46767	2.95622	72	1.8	34	0	304.33	6	1.33	0	0	0	0	0	0.66	0	0	0	9	0.33	0	0	0	0	0	0	0	10.33	1.66	6.66
69054600	SCHUBERT	Forest	47.2067	-92.3369	16	15.61	3.50628	2.96331	82.9	7.3	6	0	0	0.91	4.41	0	0	0	0	0	0	0	0.41	0	3.41	0.25	3	0	0	1.16	1.25	0	0	0	0	2.83
69058200	WOLF	Forest	47.926	-92.4201	30	30	2.95376	2.60022	74.4	3	7	0	0	0	0	0	0	0	0	0	0	0	0	0	1.83	0	0	0	0	0.33	12.66	0	0	4.5	0	17.83
69058900	ASTRID	Forest	48.1121	-92.3309	30	29.89	3.0155	2.58344	44.1	9.1	6	0	0	0	0	0	0	0	0	0	0	0	0	0	4	0.08	0.41	0.25	0	0	2.58	0	0	2.75	0	0.58
69060400	DOVRE	Forest	48.278	-92.4251	49	48.92	3.26665	2.74696	48.5	5.1	5.5	0	0	0	0	0	0	0	0	0	0	0	0	0	17.16	0	0	0	0	0	0	0	0	0	0	31.83
69060800	LITTLE VERMILION	Forest	48.2785	-92.4121	21.8	21.74	3.27381	2.76267	538.8	15.8	8.33	0	0	0.11	0	0	0	0	0	0	0	0	0	0	3.4	0	1.2	0.11	0	0.41	7.97	0	0	6.34	0	4.02
69061500	ECHO LAKE	Forest	48.1757	-92.4697	42.5	41.84	3.2039	2.7101	426.7	3	14	0	0	14.93	0.17	0	0	0	0	0	0	0	0.02	0	6.97	0.03	0	1.29	0	0.05	15.52	0	0	7.8	0	7.1
69061600	CRANE	Forest	48.292	-92.4758	26.58	25.83	3.34992	2.81667	1250.2	24.3	23.25	0	0.06	0.27	0	0	0	0	0	0	0	0	0	0.01	2.66	0	0.95	0.1	0.12	0.24	9.8	0	0	3.3	0	6.75
69061700	SAND POINT	Forest	48.371	-92.5022	20	19.51	3.3129	2.77468	3590.6	56	20.38	0	0.11	1.18	0.21	0	0	0	0	0	0.00476191	0	0.03	0	2.1	0	1.09	0.01	0.00952381	0.2	9.62	0	0	2.12	0	3.14
69062000	SUNSET	Forest	46.9064	-92.4856	10		4.18443	3.34104	27.1	16.4	42	0	0	4.75	2	0	0	0	0	0	0	0	0.25	0	8.75	1.75	0	0	0	0	0.25	0	0	0	0	0
69062400	Schelins	Forest	46.9656	-92.5215	39	36.5	4.01908	3.27168	59.9	7	3	0	0	1.33	2	0	0	0	0	0	0	0	0.16	0	3.16	0.16	0	0	0	0	0.33	0	0	0	0	10
69063700	Central	Forest	47.2845	-92.4813	55		3.63767	3.10089	30.3	5.7	37	0	88	0	0	0	0	0	0	0	0	0	0	0	6	0	0	0	0	0	0	0	0	0	0	1
69064200	ELLIOT	Forest	47.3121	-92.4435	19	18.27	3.53144	3.01631	161.1	3.9	72	0	0.33	1.51	2.66	0	3.96	0	0	0	0	0	0.14	0	10.96	1.29	0.03	0	0	0	0.88	0	0	0.96	1.85	3.85
69064600	MURPHY	Forest	47.2977	-92.4991	21	19.83	3.55446	3.02396	143.1	7.3	40.5	0	0.15	4.49	3.5	0	0	0	0	0	0.03	0	0.15	0	3.84	0.07	0	0	0	0	0.73	0	0	1.63	0.65	8.56
69065300	LONG	Forest	47.4035	-92.5454	23.2	18.17	3.60128	3.07743	56.6	10	81	0	0	1	3	0	0	0	0	0	0	0	0.5	0	12.5	0	0	0	0	0	0.25	0	0	3.25	0	2.5
69065400	HORSESHOE	Forest	47.4114	-92.5299	33.6		3.61432	3.06861	38.4	3.9	84	0	0	1.5	4.5	0	0	0	0	0	0.5	0	0	0	11.5	0	0	0	0	0	0	0	0	2	0	2.5
69065500	PLEASANT	Forest	47.3949	-92.4783	16	14.52	3.56624	3.03542	139.6	10	66	0	0.25	8.58	3.91	0	0	0	0	0	0	0	0.33	0	4.16	0.13	0.52	0	0	0	1.66	0	0	4.83	0.11	19.16
69066000	ELY	Forest	47.4507	-92.483	14.62	11.89	3.47717	2.97962	272.4	21.3	102	0	0	2.43	15.25	0	0.06	0	0	0	0.02	0.22	2.18	0	1.56	1.87	4.22	0	0	1.62	6.2	0	0	4.27	0.04	11.97
69066600	DEEP	Forest	47.4681	-92.4637	12		3.44958	3.03629	24.6	15.2	162.8	0	0	1.16	1.33	0	0	0	0	0	0.33	0	1.16	0	1.33	0	0.33	0	0	0	1.16	0	0	6.5	0	4.16
69068200	TROUT, LITTLE	Forest	48.3966	-92.5213	17	17	3.27628	2.74056	96.7	28.9	13.5	0	0	0	0	0	0	0	0	0	0	0	0	0	0.81	0	4.93	0	0	3.06	9.18	0	0	0.81	0	6
69068400	MUKOODA	Forest	48.3359	-92.4887	8.5	8.49	3.3231	2.78818	305.2	23.7	22	0	0	2.19	1.56	0	0	0	0	0	0	0.02	2.06	0	0.72	0.64	0.93	0	0	0.68	1.29	0	0	1.9	0	1.24
69069000	WINCHESTER	Forest	48.038	-92.5588	10	9.99	2.95293	2.51117	145.7	15.2	5	0	0	0	0	0	0	0	0	0	0	0	0	0	0	0	0.16	0	0	0.08	0.05	0	0	3.13	0	0.27
69069100	JOHNSON	Forest	48.3455	-92.5922	10	9.98	3.2734	2.73554	677.7	26.8	18	0	0	0	0	0	0	0	0	0	0	0	0	0	3.02	0	0.75	0	0	2.02	4.27	0	0	5.58	0	4.69
69069300	NAMAKAN	Forest	48.4554	-92.7153	14.91	14.6	3.2245	2.66708	10174	45.7	13.41	0	0.06	0.32	0.02	0	0	0	0	0	0.01	0	0	0	1.77	0.01	0.99	0.00882353	0.02	0.48	7.37	0	0	1.85	0	4.6
69069400	RAINY	Forest	48.5759	-92.8945	20.63	20.1	3.16403	2.56074	89392.7	49	20.15	0	5.43	0.43	0	0	0	0	0	0	0.01	0	0	0	2.48	0.01	1	0.03	0	0.44	6.41	0	0	1.79	0	7.48
69070000	MAPLE LEAF	Forest	47.0121	-92.6238	24.87		4.031	3.31608	36.2	15.5	22	0	0	2.5	3	0	0	0	0	0	0	0	0.16	0	5.16	0.25	0	0	0	0	1.41	0	0	0.33	0	4.91
69070100	AERIE	Forest	47.0009	-92.6384	20	18.86	4.04814	3.34512	56.2	11.2	8.75	0	0.45	0.79	0.89	0	0	0	0	0	0	0	0.08	0	4.04	0	0	0	0	0	0.64	0	0	0.35	0	4.36
69070300	CROOKED	Forest	46.9919	-92.6263	26		4.08326	3.36133	49.3	10.6	6.5	0	0	2.33	2.66	0	0.66	0	0	0	0.33	0.16	0	0	1.5	0.5	0	0	0	0	0	0	0	1.16	0	0.66
69071700	ELBOW	Forest	47.4284	-92.6206	144.16	95.7	3.56458	3.07517	66.8	6.7	83	0	144	0	0	0	0.16	0	0	0	2.33	0	0	0	15.66	0	0	0	0	0	0	0	0	6.83	0	11.5
69073100	AUTO	Forest	47.6786	-92.634	20		3.35954	3.01986	35.6	8.8	4.5	0	0	0	0.45	0	0	0	0	0	0	0	0.08	0	1.58	0	0	0	0	0	6.87	0	0	0.08	0	15.79
69073200	LITTLE SAND	Forest	47.6624	-92.661	10		3.34674	3.032	38.1	4.2	34	0	0	0.5	0	0	0	0	0	0	0	0	0	0	4	0	0	0	0	0	1.5	0	0	3.25	0	1
69073400	JAMES	Forest	47.6551	-92.6069	5		3.29382	2.99983	6.8	10	9	0	0	0	0	0	0	0	0	0	0	0	0	0	0	0	0	0	0	0	0	0	0	0	0	0
69073600	SAND	Forest	47.6483	-92.6335	62	59.95	3.34674	3.032	283.8	4.5	26	0	0	0.41	0.33	0	0	0	0	0	0	0	0	0	2.83	0.08	0	0	0	0	9	0	0	6.16	0	35.25
69074100	SUSAN	Forest	47.9838	-92.6608	46	45.14	3.08394	2.62371	121.4	3	4.5	0	0	0.44	0	0	0	0	0	0	0	0	0	0	2.48	0.19	0	0	0	0	6.53	0	0	0.87	0	16.6
69074200	BAN	Forest	48.0426	-92.6595	9.5	9.49	3.03914	2.5736	153.8	3	7.5	0	0	0.64	0.19	0	0	0	0	0	0	0	2.95	0	2.67	0.07	0.15	0	0	2.1	0.75	0	0	3.39	0	6.44
69074400	ELBOW	Forest	48.0143	-92.6289	13.57	13.45	3.06101	2.59767	671.6	18.2	6.87	0	0	0	0.04	0	0	0	0	0	0	0	0	0	0.46	0	0.02	0	0	0.35	2.17	0	0	2.05	0	1.79
69074800	KJOSTAD	Forest	48.1107	-92.6038	9	8.99	3.05278	2.58237	160.7	15.2	7.5	0	0	0.16	0.16	0	0	0	0	0	0	0	0.16	0	1.94	0	0.13	0	0	0.61	1.77	0	0	0.75	0	2.25
69075000	MOOSE	Forest	48.3147	-92.6889	16	15.93	3.26636	2.72917	84.6	2.4	56	0	0	0	0	0	0	0	0	0	0	0	0	0	17.33	0	0	0	0	0	1.83	0	0	8.5	0	45.66
69075500	MARION	Forest	48.2852	-92.6734	12	11.95	3.20354	2.66847	65.9	3.9	29	0	0	0	6.83	0	0	0	0	0	0	0	0	0	10.63	0	0	0	0	0	15.02	0	0	0	0	30.5
69076000	JOHNSON, LITTLE	Forest	48.3694	-92.6746	14	13.97	3.28215	2.74521	194.7	8.5	18	0	0	0	0	0	0	0	0	0	0	0	0	0	7.06	0	0.05	0	0	2.19	5.93	0	0	0.51	0	3.94
69076400	SUNSET	Forest	47.9505	-92.6902	29	28.96	3.24917	2.75803	123.4	1.8	2.75	0	0	2	0	0	0	0	0	0	0.16	0	0	0	5.33	0.66	0	0	0	0	0	0	0	0	0	18.5
69076500	LONG	Forest	48.3063	-92.7256	41	40.89	3.29769	2.76222	165.5	5.4	46	0	0	0	0	0	0	0	0	0	0.16	0	0	0	0.66	0	0	0	0	0	4.88	0	0	9.72	0	104.94
69076800	Martin	Forest	46.8322	-92.6948	10		4.34242	3.48083	28.7	23.4	110	0	0	0	0	0	0	0	0	0	1	0	1	0	10	0	0	0	0	0	0	0	0	0	0	0
69077500	MCQUADE	Forest	47.4195	-92.7694	71	61.02	3.39463	3.00764	66.3	6.4	109	0	0	1.2	0.8	0	0.2	0	0	0	0	0	0	0	7.6	0.2	0	2	0	0	1.8	0	0	15.2	0.4	0.8
69079000	DARK	Forest	47.6354	-92.7815	42	27.82	3.4516	3.03388	93.9	9.4	126.75	0	0	2.25	0.25	0	0	0	0	0	0	0	0.16	0	3.75	0	0.25	0	0	0	0.75	0	0	3.75	0	8.08
69080900	Silver	Forest	48.2141	-92.7394	10	10	3.1945	2.66335	45.7	8.5	15.5	0	0	0	14.75	0	0	0	0	0	2	0	0	0	11.25	1.5	0	0	0	0	0	0	0	7.5	0	1.25
69081000	ELEPHANT	Forest	48.1931	-92.7441	29	28.77	3.14583	2.62578	300.4	9.1	34.5	0	0	1.61	0.81	0	0	0	0	0	0.07	0	0	0	1.29	0.13	0	0	0	0.72	9.46	0	0	5.51	0	39.06
69081500	CHUB	Forest	48.2503	-92.7744	16	16	3.31625	2.77493	52.2	4.5	37	0	0	0	0	0	0	0	0	0	0.33	0	0	0	0	0	0	0	0	0	7.33	0	0	16.16	0	0
69083000	AGNUS	Forest	48.4676	-92.8099	44		3.2025	2.61817	12.9	5.4	5	0	1.25	0	0	0	0	0	0	0	0	0	0	0	5.5	0	0	0	0	0	0	0	0	0	0	6
69083200	CRUISER	Forest	48.498	-92.8057	9	9	3.2025	2.61817	46.5	27.7	6	0	0	0	0	0	0	0	0	0	0	0	0	0	0	0	0	0	0	0	0	0	0	6.33	0	12.11
69083300	Peary	Forest	48.5257	-92.7698	13.5	13.5	3.20806	2.61857	45.3	4.5	10	0	0	0	0	0	0	0	0	0	0	0	0	0	15.16	0	6.5	0	0	0	0	0	0	0.5	0	1
69083500	RYAN	Forest	48.5185	-92.7074	10		3.23981	2.66297	14.9	3.9	10	0	0	0	0	0	0	0	0	0	0	0	0	0	10.5	0.25	0	0	0	0	0	0	0	1.75	0	1
69083700	BEAST	Forest	48.5108	-92.7676	39		3.20806	2.61857	32.7	20.1	6.5	0	0	0	0	0	0	0	0	0	0	0	0	0	0.66	0	0	0	0	0	0	0	0	0	0	0
69083900	Brown	Forest	48.5166	-92.7949	10.5		3.20211	2.60881	30.7	8.2	10	0	0	0	0	0	0	0	0	0	0	0	0	0	7.5	0	0	0	0	0	0	0	0	0	0	0
69084100	PELICAN	Forest	48.0582	-92.9101	40.06	38.59	3.34821	2.76051	4431.1	11.5	40	0	4.09	6.9	8.46	0	7.37	0	0	0	0.31	0	1.01	0	12.02	3.5	0.34	0	0	0.81	1.38	0	0	0.67	0	27.83
69084200	BLACKDUCK	Forest	48.2031	-92.819	30	29.95	3.20431	2.6651	479.7	9.1	49.5	0	0	1.93	7.06	0	0	0	0	0	0.08	0	0	0	3.76	0.54	0	0	0	0.66	6.53	0	0	14.14	0	63.85
69084300	EK	Forest	48.471	-92.8367	46		3.17718	2.58846	36	5.7	10	0	0	2	0	0	0	0	0	0	0	0	0	0	10.66	0	0	0	0	0	0	0	0	0	0	16.33
69084500	KABETOGAMA	Forest	48.4661	-93.0308	22.5	22.15	3.09982	2.50128	10429.1	24.3	38.68	0	0	0.56	0.01	0	0	0	0	0	0	0	0	0	2.2	0	0.85	0.07	0	0.6	8.07	0	0	3.02	0	8.62
69084700	MOBERG	Forest	46.8137	-92.9115	17		4.39946	3.5881	14.3	8.2	9.5	0	0	11	0	0	0	0	0	0	0	0	0	0	9	0	0	0	0	0	0	0	0	1	0	14
69084800	PRAIRIE	Forest	46.7916	-92.9038	27.66	25.09	4.50486	3.65018	343.3	14.3	59	0	0	4.44	0.08	0.05	0	0	0	0	0	0	0	0	1.8	0	0.63	0.22	0	0	2.75	0	0	1.44	0.13	5.25
69085700	LONGYEAR	Forest	47.4887	-92.8735	43	22.32	3.51472	3.11374	63.9	5.4	89	0	31.87	0.77	0.27	0	1.77	0	0	0	0.13	0	0	0	2.83	0.05	0	0	0	0	2.14	0	0	4	0	16.76
69085900	LONG	Forest	47.5977	-92.9077	11	9.9	3.76762	3.28269	108	10.9	43	0	0	1	0.5	0	0	0	0	0	0	0	0	0	2.66	0	0	0	0	0	0.16	0	0	1.25	0	3.08
69086100	GABRIELSON	Forest	48.0174	-92.9199	40		3.5011	2.88217	6	5.4	20	0	0	0	0	0	0	0	0	0	0.25	0	0	0	10.5	0	0	0	0	0	0	0	0	0	0	25
69086300	Swan	Forest	48.1189	-92.8732	75		3.22201	2.67774	32.3	3.3	23	0	0	2.66	0	0	2	0	0	0	0.66	0	0	0	8.66	0.33	0	0	0	0	0	0	0	0	0	19.33
69086400	ASH	Forest	48.2119	-92.9347	13	12.83	3.36951	2.78969	270.8	7.6	49	0	0	1.88	4	0	0	0	0	0	0.15	0	0	0	4.48	0	0	0	0	0.2	1.42	0	0	13.11	0	54.66
69086700	JORGENS	Forest	48.4839	-92.8442	10		3.17718	2.58846	26.7	6.4	14	0	0	0	0	0	0	0	0	0	0	0	0.33	0	6.83	0	0	0	0	0	0	0	0	0	0	0.33
69087000	BOOT JACK	Forest	48.501	-92.8846	24.66	24.58	3.16346	2.5699	123.8	7.3	5.25	0	0	0	0.11	0	0	0	0	0	0	0	0	6.44	0	0	0	0	0	0	0	0	0	1.33	0	6.22
69087100	QUILL	Forest	48.533	-92.9523	13		3.15447	2.55968	34.4	14	6	0	0	0	0	0	0	0	0	0	0	0	1.16	0	0	0	0	0	0	0	0	0	0	0	0	0
69087200	LOITEN	Forest	48.5254	-92.9241	10	10	3.15447	2.55968	36.6	14.9	6	0	0	0	0	0	0	0	0	0	0	0	0.83	0	0	0	0.33	0	0	0	0	0	0	0	0	0
69088900	ISLAND	Forest	47.2261	-93.0259	10	9.84	3.89826	3.19024	91.9	19.8	77	0	0	8.91	7.91	0	0	0	0	0	0.25	0	0.83	0	9.41	0.58	0	0	0	0	0.58	0	0	0	0	6.58
69090100	KELLY	Forest	47.4155	-93.0063	38		3.94108	3.37386	6.8	5.1	116	0	0	6.66	1.41	0	1	0	0	0	0	0	0.5	0	7.75	0	0	0	0	0	1.33	0	0	8.58	0	39.5
69093200	PERCH	Forest	47.673	-92.9921	13.2	12.79	3.62694	3.05849	137.2	9.1	22	0	0	2.72	0	0	0	0	0	0	0	0	0.16	0	6.05	1.94	0	0	0	2.83	2.66	0	0	4.83	0	2.22
69093600	LOCATOR	Forest	48.5389	-92.9969	12	11.99	3.13501	2.53226	56.6	15.8	5.8	0	0	0	0	0	0	0	0	0	0	0	0	0	4.5	0	0.08	0	0	0	0	0	0	0	0	0
69093700	WAR CLUB	Forest	48.5367	-92.98	24		3.13501	2.53226	36.8	12.1	15	0	0	0	0	0	0	0	0	0	0	0	0.58	0	6.08	0	0.08	0	0	0	0	0	0	0	0	0
69129000	LITTLE STURGEON	Forest	47.6585	-93.0503	31	30.33	3.61333	3.01558	107.6	6.7	28	0	0	2.61	1.5	0	0	0	0	0	0.27	0	0	0	6.33	0	0.11	0.22	0.11	0	1.55	0	0	2.77	0	10.11
70001000	Murphy	Transition	44.7116	-93.3412	40		7.34574	6.59929	28.3	5.1	58	0	21.5	9.5	1	0	0	0	0	0	0	0	0.5	0	0	0	0	0	0	0	0	0	0	0	0	125.5
70001700	McColl Pond	Transition	44.7569	-93.3687	159		7.58318	6.84882	8.5	3.3	54	0	4.33	6.33	5.33	0	0	0	1.5	0	0.5	0	0.5	0	0	1.5	0	0	0	0	0.16	0	0	0	0	0
70002200	CLEARY	Transition	44.6925	-93.3912	80	30.61	7.27183	6.58006	57.8	2.7	123	0	18	0	74	0	0	0	0	0	0	0	0.25	0	0	0	0	0	0	0	17.5	0	0	0	0	0
70002600	PRIOR, LOWER	Transition	44.7327	-93.4207	27.59	9.31	7.38828	6.7041	327.9	18.2	129.66	0	0.41	2.26	9.03	0	0.03	0.07	0	0	0	0.06	0.55	0	4.38	2.48	0	0	0	0	4.08	0.57	0.05	2.89	4.79	3.68
70005000	MCMAHON	Transition	44.6345	-93.4142	101.37	49.75	7.0935	6.45075	44.5	4.2	84.6	0	26.95	26.45	20.25	0	0.04	0	0	0	9.62	0.04	0.45	0	9.45	0	0	0	0	0	3.83	0	0	0.62	0.04	9.62
70005400	SPRING	Transition	44.7	-93.4722	110.05	34.2	7.24265	6.63749	234.8	11.2	157.95	0	13.37	44.92	3.89	0	0.24	0.34	0	0	1.53	0	0.09	0	2.6	0.21	0	0	0	0	6.62	0.06	0.59	5.61	2.78	26.76
70006100	CRYSTAL	Transition	44.7008	-93.4386	42.94		7.23228	6.58226	13.1	7.9	167	0	51.5	0	1.5	0	0.5	0	0	0	1.5	0	0.5	0	3.5	0	0	0	0	0	0	0	0	0	0	0
70006900	FISH	Transition	44.6516	-93.4604	56.94	21.62	7.20769	6.65025	69.2	8.5	129	0	0.05	5.78	10.25	0	0	0.13	0	0	0	0	0.12	0	2.75	0.16	0	0	0	0	3.97	0	0.5	0.33	4.81	12.77
70007200	PRIOR, UPPER	Transition	44.7132	-93.4483	73.21	23.62	7.38828	6.7041	143.3	15.2	151	0	4.15	12.28	24.51	0	0.32	0.38	0	0	0.89	0	0.36	0	2.01	0.17	0	0	0	0.03	5.26	0.42	0.42	4.73	1.61	17.76
70009100	CEDAR	Transition	44.5889	-93.5214	202.12	92.16	7.09979	6.61949	315.5	3.9	121.5	0	18.99	73.27	39.28	0	0.01	0.61	0	0	1.95	0	0.45	0	0.98	13.08	0	0	0	0	15.48	0	0	1.9	12.18	61.96
70009500	O'DOWD	Transition	44.7413	-93.5172	65.68	34.36	7.34349	6.72415	104.4	6.7	82	0	50.05	7.11	20.27	0	0.16	0	0	0	2.22	0	0.38	0	7.22	0.05	0	0	0	0	3.88	0	0	0.72	0	0.83
71001300	Orono	Transition	45.309	-93.5976	131.42	46.84	7.06075	6.39376	113.7	5.4	119	0	7.16	1.66	0	0	0	1	0	0	0	0	0	0	1.66	0	1.33	3.16	1	1	2.16	0	0.16	3	3.83	3
71001600	Fremont	Transition	45.4552	-93.5754	77.5	35.62	6.35463	5.66579	195.9	2.4	101.75	0	50.87	1.25	0	0	0	0	0	0	2.25	0	0	0	3.5	0	0	0	0	0	0	0	0	0	0	1.12
71005500	Elk, Little	Transition	45.4875	-93.6265	125.32	47.63	6.38547	5.70712	142.9	4.5	95	0	13.66	23.25	1.41	0	0.08	0.16	0	0	3.66	0.08	0	0	3	0.16	0	0	0	0	10.75	0	0.83	8	0	26.58
71005700	BIRCH	Transition	45.3768	-93.6692	48.07	36.37	6.61208	5.93721	61.1	5.4	64.66	0	9	22.33	0.66	0	0	0.25	0	0	1.58	0.08	0	0	6.91	1.41	0	0	0	0	1.41	0	0	1.33	2.5	2.41
71006700	EAGLE	Transition	45.3916	-93.7449	133.36	80.37	6.5996	5.9414	154.2	5.4	106.16	0	4.41	25.94	14.8	0.08	0.22	0.77	0	0	1.38	0	0.05	0	2.3	0.33	0	0	0	0	0.05	0	0.77	5.86	0.05	9.52
71006900	ANN	Transition	45.4239	-93.6906	20.77	11.3	6.51708	5.83681	74.4	7.9	68	0	0	1.5	15.5	0	0	0	0	0	0	0	0	0	11.83	0.5	0	0	0	0	0	0	0	0.33	73.66	1.66
71008100	MITCHELL	Transition	45.3465	-93.757	21.12	7.14	6.78564	6.14449	68.8	10	142.66	0	25	0.66	11.5	0	0	0	0	0	0	0	1.25	0	9.58	4.75	0	0	0	0	1.75	0	0	0.08	9	0.58
71008200	BIG	Transition	45.3382	-93.7548	17.36	5.69	6.78564	6.14449	101.6	14.6	148.32	0	18.08	0.5	13.41	0	0	0	0	0	0	0	0.41	0	11	1.66	0	0	0	0	1.91	0	0	0.41	8.33	0.83
71014100	ELK, BIG	Transition	45.4714	-93.9459	188.4	54.9	6.40982	5.82529	145.7	2.7	154.5	0	8.86	4.33	0.05	0.47	0.16	3.25	0	0	0.08	0	0	0	6.02	0	0	0.72	0.08	0	4.05	0	0.66	22.86	0	2.86
71014500	Julia	Transition	45.5051	-93.9221	132.37	60.75	6.34058	5.76368	57.4	4.5	89.26	0	7.16	22.16	7.58	0.25	0.58	0.16	0	0	1	0	0.41	0	7.75	1.83	0	0.58	0	0.16	5.5	0	8.16	4.33	1.66	8.66
71014600	Briggs	Transition	45.499	-93.9401	134.38	60.45	6.40982	5.82529	152.6	7.6	110.83	0	6.16	26.5	2.72	0	0.22	0.22	0	0	0.27	0	0	0	2.5	0	0	0.27	0	0	3.55	0	1.27	9.27	0.88	28.88
71014700	Rush	Transition	45.4909	-93.9331	134.31	60.06	6.40982	5.82529	57.4	3.3	115	0	11.94	9.72	2.11	0	0.44	0.33	0	0	0.3	0	0.22	0	6.13	0.22	0	0.11	0	0	5.75	0	1.08	8.55	0.55	8.88
71015900	Long	Transition	45.4685	-94.0731	79.52	18.78	6.27807	5.82482	73.6	7.9	101	0	0	0.33	5.33	0	0.5	0	0	0	0	0	1	0	25.16	5.83	0	0	0	0	0.16	0	0	0.16	27.16	0.16
73000400	LONG	Transition	45.3955	-94.1032	25.08		6.44457	5.86732	19.8	11.5	162.5	0	0	0.5	10.5	0	0.5	0	0	0	0	0	2.5	0	19	0	0	0	0	0	0.5	0	0	0	6.5	0
73000600	CROOKED	Transition	45.3903	-94.1115	43.5	15.97	6.44457	5.86732	26.3	10.6	171.3	0	0	0	1.5	0	0	0	0	0	0	0	0	0	14.5	0.5	0	0	0	0	0	0	0	0	4	0.5
73001100	Warner	Transition	45.419	-94.0826	25		6.35919	5.83365	10.9	11.5	186.9	0	0.5	0	0	0	0	0.5	0	0	0	0	0	0	6	0	0	0	0	0	0	0	0	0.5	0	0
73001400	Marie	Transition	45.3129	-94.2185	102.5	31.22	6.71083	6.05758	59.5	10.9	178	0	18.9	2.7	1.6	0.2	0	0	0.4	0	0.3	0	0.1	0	2.8	0.1	0	0	0	0	0.3	0	0	6.3	0.7	12.4
73001500	OTTER	Transition	45.3245	-94.1588	29	9.97	6.61907	5.98989	38.8	15.5	227.33	0	0	1.83	2.33	0	0	0	0	0	0	0	0.16	0	12	0	0.16	0	0	0	3.16	0	0	1.5	4.33	0
73002300	BEAVER	Transition	45.4126	-94.2448	17	4.63	6.56421	5.95425	61.5	8.2	152.75	0	0	1.25	16.37	0	0	0	0	0	0	0	0.5	0	16.25	1.75	1	0	0	0	0.37	0	0	1	0	15.75
73003700	PEARL	Transition	45.3989	-94.3064	37.4	12.2	6.63596	5.98271	296.7	5.1	139	0	0.51	10.42	8.11	0.07	5.03	0	0	0	0.28	0	1.3	0	11.55	2.64	0	0	0	0	6	0	0	3.21	6.32	0
73003800	CARNELIAN	Transition	45.3674	-94.2744	55.8	15.92	6.64762	6.01374	66.3	10.9	141.66	0	1.91	3	16.45	0.08	0.2	0	0	0	0	0.12	2.08	0	9.12	0	0	0	0	0	1.08	0	0	0.5	8.37	3.62
73005100	PLEASANT	Transition	45.4942	-94.287	29	10.95	6.53406	5.93046	88.6	10	142	0	0	0.75	14.25	0.5	0.16	0	0	0	0	0	1.58	0	9.58	2.08	0	0	0	0	1.5	0	0	0.16	4.25	2.33
73005500	GRAND	Transition	45.4372	-94.3374	42.29	18.52	6.62326	5.94704	265.1	10.3	156.33	0	0.08	6.13	11.3	0.11	4.44	0	0	0	0	0	0.3	0	16.58	4.88	0	0	0	0	7.47	0	0	1.05	10.58	6.69
73007600	GOODNERS	Transition	45.3876	-94.376	148.92	53.83	6.71907	6.02388	60.7	7.3	193.5	0	1	24.83	19.33	2.25	2.91	0	0	0	0.33	0	0.41	0	13.41	1.66	0	0	0	0	0.41	0	0	0	6.41	3.08
73008200	SCHNEIDER	Transition	45.4462	-94.4769	64.59		6.71206	5.95975	21.8	15.8	197	0	1.75	1.25	0.5	0	1	0	1	0	0	0	0	0	4	0.5	0	1.75	0.25	0	0.75	0	0	1.5	0.5	19.75
73008300	GREAT NORTHERN	Transition	45.4404	-94.4684	153.63	41.37	6.71206	5.95975	144.1	5.7	197	0	4.5	59.25	2.5	0	0.25	0.25	40.75	0	0	0	0	0	1.25	0	0	2.75	0.25	0	3.5	0	0	4	0.75	4.25
73008600	KNAUS	Transition	45.4352	-94.4507	132.35	35.69	6.74393	6.01197	82.9	6	176.75	0	2.5	21	4.25	0	0.75	0.25	25	0	0	0	0	0	1.25	0	0	6.75	0	0	2.5	0	0	11.5	1.5	3.25
73008900	ZUMWALDE	Transition	45.4364	-94.4859	179.11	47.93	6.71206	5.95975	42.9	7	188	0	3.5	35.25	0.25	0	0	0	28	0	0	0	0.25	0	1	0	0	3.25	0	0	5.25	0	0	4.75	0.25	3.75
73009200	SAGATAGAN	Transition	45.573	-94.3902	22.57	15.75	6.87111	5.961	64.3	12.8	79.5	0	0	1.66	5.33	0	1	0	0	0	0	0	0.66	0	10.16	1.66	0	0	0	0	0	0	0	0	17.66	0
73009700	KREIGLE	Transition	45.5789	-94.4789	10.71	8.41	7.16168	6.25053	51	20.1	94	0	0.25	1.91	13	0.08	0.75	0	0	0	0	0	1.25	0	8.58	0.58	0	0	0	0	0	0	0	0.16	9.83	0
73010200	Watab, Big	Transition	45.5516	-94.4502	15.92	10.64	7.03096	6.09704	91.9	37.4	146.66	0	0.77	0.72	33.55	0	0.16	0	0	0	0	0	0.94	0	3.72	1.16	0.55	0	0	0	0.5	0	0	0.22	0.66	6.33
73010400	ISLAND	Transition	45.554	-94.3981	23	14.8	6.87111	5.961	48.5	12.4	54	0	1.66	3.83	9	0	0	0	0	0	0.16	0	1.66	0	9.33	0.16	0	0	0	0	0	0	0	0	11.83	0
73010600	Fish, Big	Transition	45.5182	-94.4628	20.68	11.84	6.94965	6.1011	225.9	21.3	125	0	0.25	6.58	20	0.58	1.9	0	0	0	0	0	2.9	0	13.69	3.44	0	0	0	0	3.11	0	0	0	14.61	0
73010700	LONG	Transition	45.5248	-94.4773	23.45	17.61	6.94965	6.1011	65.9	14	118.66	0	0.75	2.75	3.25	0	0	0	0	0	0	0	2	0	20.75	1	0	0	0	0	0.25	0	0	0	2.5	0
73011700	SPUNK, BIG	Transition	45.5931	-94.4715	29.29	13.11	7.01528	6.07706	177.9	11.5	171	0	1.5	2.75	13.58	0.08	0.08	0	0	0	0	0	0.58	0	10.75	0.33	2.41	0	0	0	3.83	0	0	1.58	1.5	2
73011800	PELICAN	Transition	45.6546	-94.4853	21.37	7.34	6.72671	5.82601	136.4	14	115	0	1.13	0.05	7.52	0.22	0.97	0	0	0	0	0	0.27	0	23.63	0.8	0	0	0	0	5.66	0	0	0.08	3.61	0.58
73012200	OCHOTTO	Transition	45.6204	-94.4482	19		7.03101	6.04506	16.1	12.1	144	0	0	1	10	0	0	0	0	0	0	0	0	0	10	0	0	0	0	0	0	0	0	0	1	1.5
73012300	Spunk, Lower	Transition	45.618	-94.46	32.34	14.2	7.01528	6.07706	113.3	8.3	167	0	0.6	2	5.9	0.1	0	0	0	0	0	0	0.8	0	11.2	0	0	0	0	0	0.8	0	0	2.8	0.6	0.4
73012800	SPUNK, MIDDLE	Transition	45.6069	-94.4654	27.3	11.9	7.01528	6.07706	95.6	24.6	165.33	0	0.41	0.16	1	0	0	0	0	0	0	0	0.41	0	3	0	2.08	0	0	0.08	1.16	0	0	1	0.33	0.58
73013600	PINE	Transition	45.6511	-94.5084	69.92	24.35	6.79835	5.92528	43.3	24	164	0	5.13	9.72	0.22	0.11	0	0	0	0	0	0	0.5	0	2.75	0	0	0	0	0	0.36	0	0.16	1.38	1.02	26.72
73013900	LONG	Transition	45.3984	-94.5249	99	24.44	6.70711	5.96357	186.2	10.6	148.5	0	1.47	13.5	1.72	0.05	0.33	0.05	13.8	0	0	0	0.05	0	4.3	0.05	0	0.97	0	0.11	0.63	0	0	9.63	0.55	59.8
73014700	BROWNS, NORTH	Transition	45.3856	-94.5378	199.55	47.43	6.70711	5.96357	131.1	12.4	153.5	0	1.11	8.16	3.47	0.3	0.5	0.13	0.11	0	0.08	0	0.05	0	18.69	0.05	0	0	0	0	1.52	0	0	3.33	2	105.11
73015000	EDEN	Transition	45.3515	-94.5284	195.41	45.36	6.66387	5.92553	106.4	23.4	173.66	0	59.83	7.75	0.58	0.33	0.75	0.08	0	0	0	0	0	0	9.16	0.08	0	0	0	0	3.33	0	0	10.75	0.75	198.25
73015100	MUD	Transition	45.3383	-94.5338	182.71	41.56	6.66387	5.92553	61.1	6	209	0	1.16	0.08	0	0.08	0.08	0	0	0	0	0	0	0	4.45	0	0	0	0	0	2.12	0	0	10.29	0.08	71.33
73015600	BECKER	Transition	45.4434	-94.5383	44.37	11.39	6.6375	5.8756	71.2	6	175	0	0.25	1.75	3.5	0	0	0	1.75	0	0	0	0.25	0	11.5	2	0	0.75	0	0	2.75	0	0	2.5	5	6.5
73015700	HORSESHOE	Transition	45.4266	-94.533	148.83	39.68	6.6375	5.8756	222.6	17.3	197.42	0	0.27	18.18	2.15	0	0	0.21	12.77	0	0	0	0.05	0	4.38	0	0	7.38	0.27	1.26	3.76	0	0	6.43	0.16	18.83
73015900	BIG	Transition	45.4239	-94.5771	34.77	8.76	6.58318	5.82051	163.1	12.8	158.66	0	0.05	2.77	5.52	0.08	0.86	0.05	0.05	0	0	0	0.77	0	2.19	0	0	0	0	0	6.88	0	0	2.02	6.8	29.33
73017200	Clear	Transition	45.529	-94.5349	60	25.35	6.86769	6.03146	48.1	12.1	195	0	20.37	1.45	3.41	1.54	0	0.16	0	0	0	0	0.41	0	10.91	0	0	0	0	0	1.58	0	0	0.08	0	0.33
73018300	ST. ANNA	Transition	45.743	-94.616	125	35.45	6.5086	5.67131	48.1	32.6	176	0	0.25	2.12	6	0.12	0	0.08	0	0	0	0	0.95	0	9.87	0.08	0	0	0	0	2.2	0	0	0.16	0.58	5.87
73019600	RICE	Transition	45.3751	-94.6157	58.87	15	6.52815	5.76774	663.5	12.4	180.37	0	19.71	7.81	2.33	0.05	0.15	0.97	0.12	0	0	0	0.47	0	5.55	0.25	0	12.9	0	0.39	11.98	0	0.04	6.31	2.79	40.6
73019900	SAND	Transition	45.6025	-94.6497	109.37	50.77	6.58544	5.75742	81.7	3.6	175.5	0	162.4	13.4	1.6	0	0	0	0	0	1.4	0	0.4	0	0	0	0	0	0	0	0.4	0	0	3.6	0	0
73021500	MARIA	Transition	45.6234	-94.7317	141.02	39.37	6.48957	5.6664	40.4	13.7	116	0	90	19	1.25	0	0.25	0	0	0	0	0	0.25	0	11.5	0.5	0	0	0	0	0	0	0	2.25	0.5	6.5
73022600	Cedar	Transition	45.7034	-94.7481	23.75	8.94	6.39458	5.58136	36.4	10.9	204	0	0.33	0.33	1	0.33	0	0	0	0	0	0	0.33	0	6.66	0.33	0	0	0	0	0	0	0	0	0.33	2.66
73023100	LONG	Transition	45.706	-94.7145	85		6.39458	5.58136	28.3	19.8	192.33	0	0	2.75	2.5	0.25	0.5	0	0	0	0	0	0.25	0	6.5	0.5	0	0	0	0	1.5	0	0	1.5	2.25	22
73023300	KINGS	Transition	45.6885	-94.7043	20	5.68	6.44786	5.62964	78.5	13.4	169.5	0	0.75	2.08	11.66	0.5	2.75	0	0	0	0	0	0.41	0	8.83	2	0	0	0	0	5.58	0	0	0.66	17.5	34.91
73024900	SYLVIA	Transition	45.7513	-94.7872	10	3.44	6.33951	5.49828	32.7	17	182.66	0	0	0.25	0	0	0	0.66	0.25	0	0	0	0	0	6.25	0	0	0.25	0	0.25	4.25	0	0	1.33	0.16	0.25
74002300	BEAVER	Prairie	43.8917	-93.3498	40.88	18.14	7.21503	6.99824	38	8.2	129.5	0	0	15.16	5.83	0	0	1.83	0	0	0.16	0	0	0	1.16	3.66	0	0	0	0	8.16	0	0	2.33	0.16	8.33
75001900	PAGE	Prairie	45.5216	-95.7936	303.41	89.91	6.07313	5.5401	150.6	5.1	296	0	16.94	2.5	1	0	0	1.55	0	0	0	0	0	0	0.5	0	0	0	0	0	16.94	0	0	0.16	0	74.11
75002400	LONG	Prairie	45.5905	-95.7903	288	96.34	6.00499	5.48217	239.2	2.8	261.5	4.75	119.08	5.5	0.08	0	0.75	5	0	0	0	0	0	0	0	0	0	0	0	0	34.33	0	0	0.08	0	8
75007500	PERKINS	Prairie	45.7009	-95.8619	95	34.4	5.947	5.42056	207.2	3.9	265	0	38.15	1.11	0.45	0	0.04	1.1	0	0	0	0	0	0	0.95	0	0	1.74	0	0	17.69	0	0.47	11.06	1.75	16.01
75020000	HATTIE	Prairie	45.5267	-96.0701	363	109.63	6.00614	5.45907	193.1	2.7	183.5	0.72	13.27	1.38	0	0	0	2.27	0	0	0	0	0	0	2.22	0	0	0	0	0	6.44	0	0	0.05	0	16.61
76003300	MONSON	Transition	45.3246	-95.2797	76.71	27.5	6.49539	5.71821	61.5	6.4	160.8	0	18.03	1.86	2.23	0	0	0	0	0	0.05	0.2	2.26	0	6.41	0	0	0	0	0	5.06	0	0	1.08	0.33	14.85
76007200	CAMP	Transition	45.4058	-95.3902	38	14.73	6.55337	5.78985	82.1	7.9	156.25	0	0.33	3.85	7.77	0	0	0	0	0	0.08	0	0.21	0	9.32	0.19	0	0	0	0	7.14	0	0	3.14	0	36.91
76014100	Shible	Prairie	45.2535	-96.0513	149.5	44.69	6.22261	5.65601	137.6	2.5	164.66	0.25	114.75	0	0	0	0	46.25	0	0	0	0	0	0	33	0	0	0	0	0	0	0	0	2.5	0	10.75
76014600	OLIVER	Prairie	45.3373	-96.0271	300	99.61	6.30387	5.66224	168.4	10.6	339.33	0.04	13.88	9.95	0.02	0	0	1.11	0	0	0	0	0	0	0.12	0.79	0	0	0	0	22.63	0	0	0.13	0.12	20.77
77000700	MOUND	Transition	45.8347	-94.6801	15.61	11.58	6.26467	5.36929	110.5	17.3	114.66	0	0.27	4.05	8.44	0	1.22	0	0	0	0	0.05	5.22	0	5.61	4.05	5.44	0	0	0	5.05	0	0	0.11	4.22	6.27
77001000	BASS	Transition	45.8217	-94.7361	58	22.17	6.31179	5.44286	38.4	14.3	146	0	0.61	1.72	21.94	0.11	1.05	0	0	0	0	0.05	1.38	0	9.77	3.33	0.11	0	0	0	2.27	0	0	0.05	5.38	0.88
77001900	MARY	Transition	45.7717	-94.6672	26.3	8.66	6.33015	5.48296	42.1	17.6	166.66	0	0.38	0.83	11.72	0.66	0.05	0	0	0	0	0	0.66	0	7.38	0.27	0	0	0	0	0.94	0	0	0.22	5.55	24.61
77002100	TWIN	Transition	45.8412	-94.738	87	28.78	6.26281	5.35861	127.1	13.1	167	0	45.66	0.66	0	0.33	0	0	0	0	0	0	0	0	2.33	0	0	0	0	0	0	0	0	0	0	2
77002300	SWAN, BIG	Transition	45.8879	-94.7503	38.5	11.71	6.21946	5.27333	371.6	13.7	152	0	0.33	7.1	8.62	0.12	2.41	0.06	0	0	0	0	0.72	0	12.45	1.45	1.37	0	0	0	5.31	0	0	2.06	15.6	11.45
77002500	PEPIN	Transition	45.9101	-94.6488	31		6.1681	5.25057	16.5	10.3	129	0	0	7	1.77	0	0	0	0	0	0	0	0	0	10.77	0	0	0	0	0	0.88	0	0	4	0	7.11
77002600	MOOSE	Transition	45.8885	-94.6898	73	20.61	6.17158	5.24914	50.2	7.9	137.66	0	0.83	3.94	9.55	0	1.33	0	0	0	0.05	0	0.22	0	4.38	1.5	0	0	0	0	3	0	0	0.5	6.61	66.83
77002700	LONG	Transition	45.887	-94.7232	22.9	7.81	6.19192	5.26037	150.6	19.2	167	0	0.5	1.13	15.83	0.47	0.25	0	0	0	0	0.22	0.77	0	10.55	3.13	2.19	0	0	0	4.94	0	0	0.77	10.25	23.02
77002900	BUCK	Transition	45.8683	-94.7	55		6.26467	5.36929	22.6	11.8	179.5	0	0.16	0.33	1.5	2	0.16	0	0	0	0	0	0.5	0	6	0	0	0	0	0	1.16	0	0	0.5	1.33	0.16
77003200	LADY	Transition	45.8539	-94.7492	25.08	7.85	6.26281	5.35861	83.8	18.8	187.16	0	0.44	2.05	6.88	1.61	0.77	0	0	0	0	0	1.11	0	7.66	1.5	0.27	0	0	0	2.27	0	0	0.11	23.05	26.33
77003400	SWAN, LITTLE	Transition	45.9306	-94.6933	35	12.24	6.10656	5.14825	60.3	20.4	167.83	0	0.05	0.55	3.05	0.11	0.44	0	0	0	0	0	0.83	0	8.94	0.11	0.05	0	0	0	0.44	0	0	2.44	5.77	0.22
77003500	BEAUTY	Transition	46.01	-94.6966	41.5	31.55	6.028	5.01957	95.9	8.2	143	0	0.33	3.79	12	0.62	2.79	0	0	0	0	0	0.87	0	9.37	2.33	0	0	0	0	3.04	0	0	1.25	11.54	26.58
77004600	COAL	Transition	46.0812	-94.7557	18	15.49	5.83357	4.81246	67.6	7.6	60.83	0	0.22	2.05	4.33	0.16	0.5	0	0	0	0	0	0.27	0	6.61	0.83	0	0	0	0	2.94	0	0	0.38	1.22	17.88
77005000	MILL	Transition	46.0371	-94.746	18	16.08	6.03767	5.02692	64.7	5.4	67.5	0	0.22	40.44	8	1.38	2.38	0	0	0	0	0	0.22	0	3.27	4.44	0	0	0	0	0.05	0	0	0.22	0.94	30.11
77014900	LONG	Transition	45.7945	-94.8857	49	26.78	6.24821	5.35724	87	10.9	129.5	0	0	0.63	2.21	0	0.55	0	0	0	0	0	1.74	0	13.22	2.81	0	0	0	0	1.49	0	0	0.15	0	7.01
77015000	SAUK, BIG	Transition	45.7831	-94.9301	62	17.48	6.33368	5.44514	885.4	18.5	217.2	0	1.83	33	4.71	0	3.96	2.61	0	0	0	0.01	0.55	0	9.98	0.26	0	0.06	0	0	3.2	0	0	2.58	7.83	40.18
77015400	FAIRY	Transition	45.7901	-94.9866	22.45	6.93	6.33024	5.43561	120.2	11.2	133.5	0	0.16	0.61	9	0.61	0.11	0	0	0	0	0.05	0.5	0	16.05	1	0	0	0	0.05	3.16	0	0	0.22	15.16	0.16
77016000	CEDAR	Transition	45.8464	-94.9265	5	1.32	6.24178	5.30797	63.9	8.5	130	0	0	0.33	6.44	0.94	1.5	0	0	0	0	0	1.33	0	8.94	1.27	0	0	0	0	2.05	0	0	0	9.33	0.88
77016400	SAUK, LITTLE	Transition	45.8574	-94.9843	71	21.56	6.22011	5.28667	108.5	8.8	161.5	0	7.66	17.58	0.83	1.16	30.83	1.66	0	0	0	0	0	0	7.25	0.33	0	0	0	0	5.25	0	0	3.08	12.83	36.66
77018100	MAPLE	Transition	45.9084	-95.0032	42	15.26	6.06103	5.11188	148.5	7	137	0	1.4	3	5.25	1.03	1.55	0.07	0	0	0	0	0.11	0	14.74	1.77	0.03	0.11	0	0	3.81	0	0	1.22	3.7	105.48
77018200	GUERNSEY	Transition	45.8341	-95.0321	30	9.04	6.20031	5.28078	50.6	5.7	148.5	0	0	29	0	1.37	0	0.87	0	0	0.37	0	0	0	21.75	0.12	0	0	0	0	1.87	0	0	7.62	1.87	10.12
77020100	LITTLE OSAKIS	Transition	45.9526	-95.0462	27	9.31	5.92047	4.96456	45.7	13.1	199.5	0	2.5	1.5	1	0.33	11.66	0	0	0	0	0	0.83	0	8.16	0.33	0.16	0	0	0	0.66	0	0	0.16	8.5	0
77021500	OSAKIS	Transition	45.9089	-95.1065	57.29	17.75	6.02443	5.10067	2538.4	22.2	209	0	4.42	2.37	4.65	0.17	3.7	0.17	0	0	0	0	0.08	0	5.53	0.69	1.62	0.01	0	0.22	9.82	0	0	2	27.89	13.29
77035700	LONG	Transition	45.8148	-94.9801	30	8.36	6.24017	5.32601	39.6	10.6	169.5	0	0	1	0.83	0	0	0	0	0	0	0	0.16	0	2.16	0	0	0	0	0	0	0	0	0	0.33	0
77035800	LILY	Transition	45.8032	-94.9829	29		6.24017	5.32601	22.6	11.5	147.5	0	0	3	7.25	0	0	0	0	0	0	0	0	0	14.75	0	0	0	0	0	0	0	0	0	4	0
78002400	MUD	Prairie	45.8075	-96.5975	190	47.08	6.45597	5.49913	663.9	1.9	178	1.72	31.35	2.45	0.5	0	0	9.6	1	0.68	0	0	0	0	18.87	0	0	0	0	0	10.95	12.56	0.16	0.5	0.29	11.2
78002500	TRAVERSE	Prairie	45.6877	-96.7506	126.5	30.84	6.47363	5.7214	4667.2	3.6	205.75	0.6	9.42	6.23	0.67	0	0.00925926	1.81	3.41	55.22	0	0	0.02	0	3.72	0	0.41	0.25	0	0	38.64	26.4	3.95	1.75	3.53	26.41
80003000	TWIN, SOUTH	Forest	46.7985	-95.038	32.67	21.22	4.6231	3.69008	158.2	7.9	169	0	0	0.97	1.08	0.13	0.13	0.08	0	0	0	0	0	0.08	7.55	0.83	0.55	5.8	0	0.08	3.19	0	0	6.3	0.36	77.11
80003400	BLUEBERRY	Transition	46.7875	-95.0871	78.83	51.15	4.665	3.72788	211.3	4.5	197	0	2.38	0.77	1.33	0.27	5.66	0.05	0	0	0	0	0	0	11.66	0.05	0.11	0.5	0	0	5.66	0	0	11.5	1.66	15.44
80003700	STOCKING	Transition	46.7645	-95.0675	36.15	21.08	4.67217	3.73957	138.8	6.7	104	0	0.33	1.5	3.16	0.25	0.5	0	0	0	0	0	0.12	0	17.83	1.16	0	0.12	0	0	4.58	0	0	7.41	2.54	15.7
80003900	SPIRIT	Transition	46.7497	-95.1036	15.08	8.78	4.66261	3.72969	46.5	13.7	121	0	0	1.33	3.33	0	0.88	0	0	0	0	0	0.16	0	13.05	0.55	0	0	0	0	0.16	0	0	0.22	3.66	3.05
81000300	ST. OLAF	Prairie	43.9028	-93.4172	33		7.18863	7.02143	40	10	129.66	0	0	4	2.08	0	0	0.08	0	0	0	0	0.08	0	6.54	0	0	0	0	0	0	0	4.08	0.16	1.58	4.62
81001500	LOON	Prairie	44.0814	-93.5222	186	81.62	7.0924	6.84572	49.3	2.7	170.37	0	135.05	44.72	25.05	0	0	0	0.33	0	0	0	7.5	0	6.77	0	0	0	0	0	0.44	0	0	0.16	0	3.3
81005500	REEDS	Transition	44.187	-93.613	32.72	16.05	7.14328	6.82447	75.7	17.6	133.37	0	0	10.27	8.32	0	0	0.4	0	0	0	0	0.37	0	5.65	0.05	0	0	0	0	0.23	0	6.66	0.11	2.77	3.86
81006700	LILY	Transition	44.1928	-93.6399	23	9.8	7.17683	6.85508	23.8	7	116	0	33.5	2.27	0.33	0	0	0	0	0	0	0	1.44	0	6.16	0.83	0	0	0	0	0.33	0	0	0	4.66	2
82002300	LILY	Transition	45.0482	-92.8239	44.62		7.90779	6.96347	14.5	15.5	37	0	0	0	7.75	0	0	0	0	0	0	0	0	0	4.5	0	0	0	0	0	0	0	0	0.75	0	2
82003400	BOOT, EAST	Transition	45.1646	-92.8311	39.77		7.37879	6.56242	13.2	8.2	84	0	58.83	14.66	0	0	0	0	0	0	1.83	0	0.83	0	3.83	2.66	0	0	0	0	0	0	0	0	8.83	0
82004400	BOOT, WEST	Transition	45.163	-92.8383	20.45		7.3375	6.52578	13.8	10.3	105.93	0	56.75	2	0	0	0	0	0	0	0.75	0	0.5	0	5.25	1.5	0	0	0	0	0	0	0	0	0.25	0.25
82004600	SQUARE	Transition	45.1567	-92.8038	12.7	8.22	7.37879	6.56242	78.9	20.7	124.16	0	0.5	0.7	4.91	0	0.58	0	0	0	0	0	0.79	0	5.87	1.2	0	0	0	0	0	0	0	0.04	8.5	1.29
82004900	CARNELIAN, BIG	Transition	45.136	-92.8088	19.3	10.18	7.37879	6.56242	187.6	20.1	104.5	0	2.56	2.25	15.73	0	0	0	0	0	0.05	0	1.54	0	10.12	2.05	0	0	0	0	1.02	0	0	1.02	0.94	0.47
82005200	MARINE, BIG	Transition	45.2208	-92.8542	21.19	12.83	7.06614	6.22058	710.9	18.2	81.33	0	0.13	4.71	6.75	0	0.12	0	0	0	0	0	1.45	0	15.06	1.15	0	0	0	0	3.75	0	0	0.96	3.67	1.94
82005400	BONE	Transition	45.2862	-92.8595	52.02	19.15	6.91137	6.00557	85	9.1	109.66	0	16.88	5.8	2.02	0	0.38	0.16	0	0	0.08	0	0	0	2.19	0.16	0	0	0	0	5.94	0	0	0.13	0.47	27.61
82005900	GOOSE	Transition	45.2676	-92.8089	64.14	28.14	6.75476	5.89886	30.2	7.6	25.83	0	82.12	15.5	0.87	0	0	0	0	0	33.87	0	0.87	0	6	5.62	0	0	0	0	0.62	0	0	0.12	0	11.62
82008000	SYLVAN	Transition	45.2493	-92.8987	18.55		7.19779	6.33661	30.1	10.3	79	0	1.5	0.5	1.5	0	0	0	0	0	0	0	0	0	7.5	0	0	0	0	0	0	0	0	0	8.5	0
82009100	BATTLE CREEK	Transition	44.9444	-92.9721	67.72	18.86	7.69674	6.95385	41.7	4.2	87.82	0	58	0.66	2	0	0	0	0	0	1.33	0	0	0	15.66	0.33	0	0	0	0	0.66	0	0	0.33	5.33	7.66
82009200	POWERS	Transition	44.9256	-92.8992	27.25		7.53539	6.78521	21.8	12.4	41	0	0	6	13.25	0	0	0	0	0	0	0	0.25	0	6.25	1	0	0	0	0	1	0	0	1.5	0	3
82010100	DEMONTREVILLE	Transition	45.0223	-92.9414	26.75	10.88	7.5939	6.83599	57.8	7.3	73.14	0	1.66	1.9	14	0	0.33	0	0	0	0.43	0	0.8	0	7.86	5.23	0.03	0	0	0	0.06	0	0	0.53	1.46	7.13
82010300	OLSON	Transition	45.0167	-92.9438	25.11		7.5939	6.83599	31.9	4.5	77.66	0	1.16	2	21.41	0	2.33	0	0	0	0.16	0	0.58	0	6.58	6.33	0	0	0	0	0.91	0	0	0.41	5.66	4.41
82010400	JANE	Transition	45.0157	-92.9244	15.05	5.77	7.5939	6.83599	58.7	11.8	84.04	0	2.04	2.75	9.29	0	2.62	0	0	0	0.16	0.16	1.79	0	17.29	2.45	0	0	0	0	0.12	0	0	0.25	3.62	2.54
82010600	ELMO	Transition	44.9841	-92.887	15.41	5.45	7.59639	6.83674	83.4	42.6	128.18	0	0	0.16	1.88	0	0	0.22	0	0	0	0	0.16	0	8.55	0.05	0	0	0	0	1.83	0	0	0.5	0	0.61
82011500	TANNERS	Transition	44.9535	-92.9815	39.25	10.02	7.69674	6.95385	28.3	14	131.22	0	2.5	6	13.83	0	0	0	1.33	0	0	0	0.16	0	3	0.5	0	0	0	0	1.5	0	0	1	3	4.33
82011800	LONG	Transition	45.0352	-92.9594	43.62		7.56196	6.81062	19.6	10.3	77.5	0	7.5	4.25	12.25	0	0	0	0	0	0.25	0	0	0	10.25	0.25	0	0	0	0	0	0	0	0.25	0.5	19.75
82012200	PINE TREE	Transition	45.1009	-92.9543	32.77	14.62	7.25182	6.46675	70.4	9.4	55.5	0	2.5	4.5	2.5	0	0	0	0	0	1.5	0	0.5	0	0	0.5	0	0	0	0	0.5	0	0	0	0	0
82013400	Lost	Transition	45.0521	-92.9688	35		7.53018	6.76237	3.6	7.9	72.25	0	4.5	0	0.75	0	0	0.75	0	0	0	0	0	0	12.25	0	0	0	0	0	0	0	0	0.25	0	0
82015100	SOUTH SCHOOL SECTION	Transition	45.139	-92.905	44.96	22.32	7.26521	6.46379	50.3	7.9	45	0	23	17.5	12.16	0	0	0	0	0	0	0	1.16	0	8	3.5	0	0	0	0	0	0	0	0.33	0	0
82015300	SUNSET	Transition	45.1338	-92.9428	33.43	17.5	7.23461	6.43593	50.2	5.1	57	0	8.5	7	6.75	0	0	0	0	0	0	0	2	0	4.5	1	0	0	0	0	2.75	0	0	0	0	0
82015900	FOREST	Transition	45.2739	-92.9461	33.42	18.3	7.38069	6.4131	911.3	11.2	162.8	0	0.81	10.04	25.86	0	0.06	0.05	0	0	0.14	0	0.4	0.2	6.11	5.13	0.06	0	0	0	4.64	0	0.35	0.01	0.3	9.08
82016200	SHIELDS	Transition	45.2527	-92.9452	205.73		7.38069	6.4131	10.5	8.2	144.5	0	1.83	26.5	22	0.66	0.16	0	0	0	0.16	0	1	0	10	0	0	0	0	0	0.16	0	0	0	0	0
82016300	CLEAR	Transition	45.2608	-93.0018	35.49	13.44	7.4025	6.47986	171.6	8.5	135	0	6.69	9.54	1.62	0	0	4.44	0	0	0	0	0.04	0	2.11	0.02	0	0	0	0	3.71	0	0.34	0.13	0.06	30.97
82016600	CARVER	Transition	44.9064	-92.9815	44.12	11.39	7.66839	6.93717	20.6	10.9	102	0	63.66	1.5	3.83	0	0	2.16	0	0	0.5	0.33	0	0	6.66	0	0	0	0	0	0	0	0	1	0	2
82016700	WHITE BEAR	Transition	45.0765	-92.9886	18.34	10.26	7.53018	6.76237	978.1	25.2	120.2	0	1.64	1.51	18.33	0	0.18	0.01	0	0	0	0	0.36	0.03	8.47	3.45	1.43	0	0	0.18	3.24	0	0	0.16	3.74	7.62
82028700	ALICE	Transition	45.2205	-92.7602	18		7.13778	6.34276	10.1	2.7	162	0	0.66	0.83	0.66	0	0	0.5	0	0	1.33	0.33	0	0	2.16	0	0	0	0	0.33	0.5	0	0	0	1.83	0
83002100	FEDJI	Prairie	44.0758	-94.3857	91	24.47	7.48149	7.12271	74.4	1.8	159	0	78.5	0	0	0	0	12	0	0	0	0	0	0	0	0	0	0	0	0	0	0	0	0	0	0
83003600	KANSAS	Prairie	43.9163	-94.7022	97	23.36	7.36251	7.01663	161.1	2.1	156	0.8	16.8	3.92	0	0	0	7.92	0	7.17	0	0	0	0	2.7	0	0	0	0	0	18.65	0	0	8.8	0.06	33.36
83004000	LONG	Prairie	43.9026	-94.6542	60.84	17.62	7.37799	7.02886	106.8	3.9	154.66	0	17.04	15.58	0.04	0	0	12.42	1.28	12.18	0	0.06	0	0	3.06	0	0	0	0	0	2.24	0	0	0.48	0.08	20.34
83004300	ST. JAMES	Prairie	43.9722	-94.6528	40.5	10.53	7.42219	7.04206	102	4.8	155.66	0	21.86	4.4	7.73	0	1.2	4.26	0.06	0	0	0	0.73	0	4.86	0.06	0	0	0	0	5.86	0	0	0	0.86	11
83006000	Wood	Prairie	44.1027	-94.7786	169	43.51	7.37729	7.00982	257.8	1.3	189	1	42.5	0	0	0	0	42.5	0	0	0	0	0	0	15.5	0	0	0	0	0	0.5	0	0	0	0	28
85001100	WINONA	Transition	44.0384	-91.6425	90	43.18	7.71914	7.1826	129.1	11.5	142	0	2.21	2.9	16.04	0.11	0.11	0.02	0.09	0.19	0.33	0	0.97	0	2.3	1.76	0	0	0	0	3.19	0.21	0.19	0.09	0.35	5.33
86000900	MARTHA	Transition	45.1422	-93.7392	61.5	27.89	6.90826	6.35778	39.2	6.7	106.5	0	5.66	5.66	3	0	0.66	0	0	0	0	0	0	0	16.66	4.5	0	0	0	0	0	0	0	0.33	7.33	0
86001100	Charlotte	Transition	45.1511	-93.7472	26	11.11	6.90826	6.35778	95.1	14	92.25	0	3.33	1.48	9.6	0	0	0	0	0	0	0	0.54	0	7.34	0.53	0	0	0	0	0.11	0	0	0	13.03	0.11
86002300	Beebe	Transition	45.1743	-93.743	70	30.55	6.90243	6.32182	121.4	8.2	81.66	0	1.16	10.61	9.44	0	0.05	0.05	0	0	0.16	0	0.22	0	9.27	1	0	0	0	0	3.27	0	1.05	0.22	19.83	20.16
86004100	DEAN	Transition	45.1207	-93.8342	156	56.18	6.97143	6.45261	70	6	100	0	222.66	18	17.16	0	1	0	0	0	0	0	0	0	1.5	1.33	0	0	0	0	5.66	0	0	1.66	0.83	14.5
86004600	CRAWFORD	Transition	45.1019	-93.8606	42	17.91	6.97143	6.45261	44.1	5.7	86.75	0	25.5	0.75	2.75	0	0.25	0	0.25	0	0	0.25	1.75	0	0	0	0	0	0	0	1.75	0	0	0.25	0	8.75
86005100	CONSTANCE	Transition	45.2184	-93.8632	60	24.3	6.73847	6.14185	65.1	7	91.5	0	0.33	3	14.66	0.16	1.33	0	0	0	0	0	0	0	3.83	0	0	0	0	0	0.33	0	0	0	90.66	2
86005300	Pulaski	Transition	45.2007	-93.8538	22	8.16	6.86283	6.28979	284.2	26.5	120.06	0	2.83	0.54	5.43	0	0.16	0	0	0	0	0.31	0.95	0	14.75	5.5	3.93	0	0	0	12.52	0	0	2.12	12.95	0.95
86007300	CEDAR	Transition	45.2638	-93.8734	19.8	9.57	6.7284	6.12086	59.5	14.3	95.5	0	14.83	1	11.33	0	1.83	0	0	0	0	0	0.5	0	10.5	1.5	0	0	0	0	0	0	0	0	4.83	0.33
86009000	Buffalo	Transition	45.1628	-93.8933	58.14	19.87	6.94439	6.37543	628.3	10	191.16	0.2	41.76	5.76	4	0.26	0.1	3.13	1	0	0.06	0.03	0.26	0	7.03	0.13	0	0.13	0	0.03	8.1	0	0	2.2	0.63	28.43
86010300	IDA	Transition	44.9855	-93.9961	62		6.93299	6.36869	31.9	7.9	107.28	0	1	26	23.5	0	0.5	0	0	0	8.5	0	0.5	0	8.5	1.5	0	0	0	0	0	0	0	0	11.5	0
86010600	WAVERLY, LITTLE	Transition	45.0707	-93.9962	367	99.03	6.85715	6.29625	133.6	3.6	208.5	0	51.75	13	15.66	0	0.33	0.75	0.08	0	0.08	0	0.58	0	8.08	0	0	0	0	0	1	0	0	5.25	0.16	26.16
86010700	Deer	Transition	45.1437	-93.9125	113	38.69	6.94439	6.37543	65.9	8.2	187.5	0	380	3	0.66	0	0.33	0.66	0.33	0	0	0	0	0	1.33	0	0	0	0	0	5	0	0.33	0.66	0.33	32
86011400	Waverly, Big	Transition	45.0753	-93.9724	39.12	14.35	6.85715	6.29625	196.3	21.4	141.5	0	17.94	11.19	4.5	0	0.13	1.91	0.11	0	0	0	0.52	0	6.33	0	0	0	0	0	14.75	0	0	6.58	1.55	78.11
86011900	SULLIVAN	Transition	45.2228	-93.944	63.5		6.72136	6.09796	29.5	17.6	149	0	22.66	16	0	0	0	0	0	0	0	0	0	0	8.66	0	0	0	0	0	1	0	0	0	18.66	3
86012000	Ramsey	Transition	45.2103	-93.9964	42.55	15.62	6.72653	6.11296	111.3	24.3	132	0	25.11	4.21	5.6	0	1.41	0.16	0.08	0	0	0.2	1.8	0	7.9	0	0	0	0	0	5.95	0	0	0.08	20.65	14.45
86014000	SILVER	Transition	45.3111	-93.9794	150		6.64607	6.04801	31.5	12.8	159	1.25	42.5	5.75	0	0.25	0.25	0.25	0	0	0	0	0	0	15.75	0	0	0	0	0	5	0	0	7	0	22.5
86014600	Ida	Transition	45.3037	-93.9044	23	12.96	6.70908	6.10071	93.5	18.2	132	0	0	0	2.16	0	0.33	0	0	0	0	0	0.5	0	17	0	0	0	0	0	0	0	0	0	11.66	0
86014800	EAGLE (LITTLE)	Transition	45.2833	-93.9146	54	25.38	6.67576	6.07171	98.7	11.5	136.66	0	8.66	1.41	32.91	0.16	0.25	0.25	0	0	0	0	1.08	0	5.83	1.58	0	0	0	0	5.91	0	0	0.08	14.83	0.83
86015600	MARY	Transition	45.2528	-93.9911	49	15.55	6.64744	6.05126	84.6	31	154	0.16	3.83	5	14.33	0.08	0.08	1.91	0	0	0	0	0.33	0	4.41	0	0	0	0	0	2.16	0	0	0.58	0.91	4.75
86016300	LIMESTONE	Transition	45.3335	-93.9993	22	10.8	6.60497	6.00014	76.1	10.3	152	0	0.08	6.58	8.83	0.08	0	0	0	0	0.16	0.08	0.5	0	8.66	4.75	0	0	0	0	1	0	0	0.08	4.58	0.58
86016400	Rice	Transition	45.3835	-93.9954	38		6.51482	5.9131	35.6	7.3	161.4	0	0.33	0	0	0	0	3.33	0	0	0	0	0	0	2	0	0	0	0	0	0	0	0	0	1.66	15
86016800	LOCKE	Transition	45.3602	-93.9601	87.28	33.35	6.60497	6.00014	63.1	14.9	163	0	88.23	0.88	0.1	0	0	0	0	0	0	0	0	0	2.65	0	0	0	0	0.1	0.8	0	0	0.65	0	3.93
86017800	DOG	Transition	44.9936	-94.0034	56	20.94	6.92133	6.3529	38	7.6	116	0	1	23.33	10.33	0	0.66	0	0.66	0	0	0	0.33	0	4.66	1	0	0	0	0	0	0	7.33	0	4.66	0.66
86018200	Rock	Transition	45.1707	-94.013	61	24.94	6.75308	6.15133	70.8	11.2	134.5	0	3.66	14.83	18.33	0.5	0.91	1.08	0	0	0.08	0	0.33	0	3.75	0	0	0	0	0	3.58	0	4.5	0.08	13.75	2.58
86018300	FISH	Transition	45.3829	-94.0161	46		6.47963	5.89108	39.6	11.5	179.66	0	4.62	4.75	0.25	0	0	0.62	0.12	0	0	0	0.12	0	8	0	0	0	0	0.12	0.25	0	7.37	0.87	0	23.75
86018400	Dutch	Transition	45.0536	-94.0533	141	44.26	6.88207	6.29276	61.9	6.4	162.5	0	48	88.25	0.25	3.25	0	5.25	0	0	1.75	0	0	0	3	0	0	0	0	0	2	0	0	0.25	0	3.5
86018800	EMMA	Transition	45.0204	-94.0305	192	47.12	6.89117	6.32374	71.6	5.1	192.75	0	30.16	16	17.66	0.66	0	0.5	0	0	0	0	0.16	0	4.83	0	0	0	0	0	0.83	0	0	3.33	0	42.33
86019000	Ann	Transition	45.0275	-94.0472	304.81	72.37	6.89486	6.30839	156.2	5.6	169	0	35.13	18.58	16.66	0.05	0	0.16	0	0	0.05	0	0.52	0	4.13	0.08	0	0	0	0	10.63	0	0	2.33	0.66	51.36
86019300	MARY	Transition	44.9961	-94.0234	27	11.31	6.92133	6.3529	72.8	14	118.62	0	0.16	1.66	29.83	0	0	0.16	0	0	0	0	1.33	0	1	5.16	0	0	0	0	3	0	0.83	0	5	0.5
86021700	GRANITE	Transition	45.1847	-94.1101	56.25	20.52	6.73147	6.11432	137.2	10.3	122.85	0	17.75	11.25	9	0	0.91	0	0	0	1.08	0	0.5	0	4	0.66	0	0	0	0	3.16	0	0	0.16	25.83	13.75
86022100	Camp	Transition	45.1621	-94.0929	137	43.02	6.86622	6.25229	43.7	15.8	120	0	0	0.75	4.75	0	0	0	0	0	0	0	0	0	9.75	0	0	0	0	0	0.25	0	0	0	18.25	5.25
86022300	Indian	Transition	45.3078	-94.0276	41.21	18.08	6.62365	6.01987	59.1	9.4	113	0	1.08	13.95	36.54	0	1.62	0	0	0	2.37	0	0.2	0	2.7	0.08	0	0	0	0	2.04	0	1.12	0.33	0.08	0
86022700	CEDAR	Transition	45.2657	-94.062	31.84	11.58	6.67193	6.06336	338.8	32.9	141	0	0.33	3.79	9.12	0.77	0.6	0.2	0	0	0	0	0.18	0	17.25	2.97	1.06	0	0	0	3.7	0	0	0.56	28.41	1.25
86022900	Mink	Transition	45.2738	-94.0266	125.25	38.92	6.65985	6.06415	121.8	11.8	136.83	0	0	103.32	22.37	0	0	3.07	0	0	0.2	0	1.1	0	5.95	0	0	0	0	0	5.25	0	0	0.12	0	26.52
86023000	Somers	Transition	45.2639	-94.0268	94.6	31.33	6.65985	6.06415	63.9	6.4	92.66	0	0	64.6	51.45	0	0	3.15	0	0	0.1	0	3.15	0	3.3	0.55	0	0	0	0	11.9	0	0	0.05	0	106.2
86023300	Sugar	Transition	45.3177	-94.0378	19.53	8.99	6.62365	6.01987	410.9	21	158.33	0	0.08	2.48	15.55	0.04	0.19	0	0	0	0	0.08	1.75	0.08	15.59	4.8	2.45	0	0	0	4.23	0	0	0.09	0.81	1.36
86023400	Bass	Transition	45.3217	-94.1026	16.4	7.03	6.6024	5.98637	88.2	10.3	146.33	0	0.58	0.66	11.75	0	3.33	0	0	0	0	0	0.75	0	22.5	5	0	0	0	0.25	0.66	0	0	0	27.41	1.5
86023800	NIXON	Transition	45.3573	-94.0565	23		6.53386	5.93738	22.6	20.4	151	0	0.5	0.25	4	0	0	0	0	0	0	0	0.25	0	8.5	0	0	0	0	0	0	0	0	0	6.75	2
86024300	Grass	Transition	45.331	-94.1125	50	16.82	6.6024	5.98637	37.2	10.6	160	0	2.66	3.66	3.83	0.5	1.5	0	0	0	0	0	0.16	0	14.83	1.83	0.5	0.16	0	0	1	0	0	2	8.83	0
86025100	Pleasant	Transition	45.2749	-94.1252	28.7	10.24	6.71817	6.08721	206	22.5	150.57	0	0.44	0.69	21.77	0	0.05	0	0	0	0	0.08	0.88	0	13.13	13.58	0	0	0	0	3.58	0	0	0.47	16.52	0.33
86025200	Clearwater	Transition	45.305	-94.1185	34.61	11.6	6.6024	5.98637	1278.5	22.2	157.7	0	1.18	0.31	6.31	0.12	0.06	0.62	0	0	0	0	1.68	0	12.62	1.62	1.43	0	0	0	5.37	0	0	1.62	17.5	0.56
86026300	Cokato	Transition	45.1097	-94.168	44	10.54	6.99486	6.36808	218.2	15.8	194.16	0	1.55	22.72	0.27	0	0	2.16	4.83	0	0	0	0.05	0	2.55	0	0	0	0	3.27	1.69	0	0.83	3.22	0.16	29.33
86026400	Brooks	Transition	45.0876	-94.2031	65	30.19	6.99486	6.36808	38.8	6.4	156.87	0	0	0	1.25	0	0	0	0	0	0	0	0	0	4.75	0	0	0	0	0	0	0	0	0	0	2.75
86026600	Skifstrom	Transition	45.1514	-94.1506	58		6.89272	6.27143	22.2	19.8	131.75	0	1.5	4	2.41	0.16	0.66	0.41	0	0	0	0	0.66	0	2.66	0.25	0	0	0	0	0.66	0	0	0.33	2.75	47.83
86028100	Caroline	Transition	45.3177	-94.1963	87.5	26.91	6.65972	6.01899	51	13.7	181.75	0	0.87	1.95	5.37	0.25	0	0	0.16	0	0	0	0.33	0	3.91	0.08	0	0	0	0	1.2	0	0	5.16	1.08	0.12
86028200	Louisa	Transition	45.3038	-94.2562	80	23.9	6.69008	6.03883	78.5	13.4	192.75	0	14.8	0.55	1.11	0.16	0	0	0.16	0	0	0	0.16	0	5.56	0	0	0	0	0	0.66	0	0	4.63	0.16	9.95
86028400	Augusta	Transition	45.3028	-94.1683	29.33	9.07	6.65972	6.01899	71.6	24.9	201	0	0.75	2.58	9.5	0.41	0.08	0.08	0	0	0	0	0.25	0	9.83	0.33	0.41	0	0	0	3.33	0	0	0.91	12.91	10.66
86029300	COLLINWOOD	Transition	45.0507	-94.2552	78.83	24.63	7.02315	6.38064	236.4	8.5	187.87	0	7.89	17.96	3.31	0.76	0.08	5.01	0.14	0	0	0	0.14	0	5.76	0.22	0	0	0	0	14.93	0	0	3.57	0.15	42.29
86029700	SCOTT	Transition	45.2751	-94.2577	250.6	72.62	6.72929	6.06426	32.3	7	204	0	1.5	0.25	0	0.25	0	0.25	4.75	0	0	0	0	0	1.5	0	0	0	0	0	1.25	0	0	2.75	0	0
86029800	UNION	Transition	45.2534	-94.2606	50		6.72929	6.06426	35.8	10.6	214.37	0	12.66	2.16	2.91	0.25	0	0.08	0	0	0	0	0.25	0	9.91	0	0	0	0	0	1.66	0	0	2.91	1.41	7.33
87001900	TYSON	Prairie	44.6132	-95.5375	160	55.54	7.0685	6.54737	59.5	2.4	331.5	0	200.61	0	0	0	0	0	0	0	0	1	0	0	0	0	0	0	0	0	2.94	0	0	0	0	5.77
87003000	WOOD	Prairie	44.686	-95.5323	126.28	31.2	6.96746	6.44414	174.8	2.7	157.5	0	86.25	45.95	0	0	0	26.45	0.16	0	0	0	0	0	0	0	0	0	0	0	15.41	0	0	0	0	0.25
